# Supplementary material for: P2P Watch: Personal Health Information Detection in Peer-to-Peer File-Sharing Networks
Source: J Med Internet Res. 2012 Jul 9;14(4):e95. doi: 10.2196/jmir.1898 (PMC3415260; doi:10.2196/jmir.1898)
Supplement: Supplementary file 1 [file jmir_v14i4e95_app1.txt]

Sherlock Holmes
Oliver Twist
Harry Potter
Scarlet O'Hara
Miss Marple
Ercule Poirot
Mister Muffler
Mrs Tiggy Winkles
Jane Eyre
Mr. Darcy
Mrs. Bennet
Charles Manson
Marilyn Monroe
Mickey Mouse
Peter Rabbit
Harry Houdini
Tom Sawyer
Huckleberry Finn
Nancy Drew
Ebenezer Scrooge
Miley Cyrus
Paris Hilton
Britney Spears
Jay Leno
Roger Federer
Oprah Winfrey
Coco Chanel
Charlie Chaplin
Frank Sinatra
Bart Simpson
Beyonce Knowles
Steven Spielberg
Estee Lauder
Walt Disney
George Lucas 
Adolf Hitler
Benito Musilini
Napoleon Bonaparte
Saddam Hussein
George W. Bush
President Obama
Barack Obama
Osama Bin Laden
Fidel Castro
Albert Einstein
Mohandas Gandhi
Franklin Roosevelt
Ronald Reagan
Bill Gates
Pope John Paul 
Nelson Mandela
Jacques Cousteau
Shirley Temple
Tom Collins
Frodo Baggins
Aunt Jemima
Mrs. Butterworth
Mrs. Field
Johnny Appleseed
Perry Maison
Molly Maid
Willy Wonka
Mr. Clean
Tiger Woods
Sigmund Freud
Mary Poppins
John Hancock
Benedict Arnold
Mary Magdolin
OJ Simpson
Homer Simpson
Peter Griffin
William Shakespeare
John F. Kennedy
Jacqueline Kennedy Onassis
Pablo Picasso
Vincent van Gogh
Andy Warhol
Neil Young
Bob Dylan
James Bond
Ron Jeremy
Vito Corleone 
Michael Corleone 
Hugh Hefner
Don Juan
Twiggy 
Count Dracula
Cruella De Vil
Godfather
Jesus Christ
Our Savior 
ebook
edition
magazine
chapter
essay
poem
volume
dissertation
thesis
diploma
Novel
Thriller
Mystery
Whodunit
Fiction
encyclopedia
dictionary
thesaurus
textbook
handbook
cookbook
biography
autobiography
readme
introduction
dummies
bible
song
songs
ballad
publisher
publication
edition
copyright
isbn
reprinted
printed
acknowledgements
abstract
introduction
copyright
software
Microsoft
album
collection
homework
coursework
ISBN
resume
curriculum
vitae
