# Supplementary material for: P2P Watch: Personal Health Information Detection in Peer-to-Peer File-Sharing Networks
Source: J Med Internet Res. 2012 Jul 9;14(4):e95. doi: 10.2196/jmir.1898 (PMC3415260; doi:10.2196/jmir.1898)
Supplement: Supplementary file 2 [file jmir_v14i4e95_app2.txt]

Canada
Ontario
Quebec
Alberta
Saskatchewan
Labrador
Manitoba
Newfoundland
PEI
Yukon
Nunavut
Abbotsford
Acadia
Athabasca
Banff
Barrie
Brampton
Brandon
Brossard
Burlington
Burnaby
Calgary
Cambridge
Charlottetown
Chilliwack
Churchill
Coquitlam
Drummondville
Edmonton
Fredericton
Gatineau
Granby
Halifax
Hamilton
Jasper
Joliette
Kamloops
Kelowna
Kingston
Kitchener
Laval
Lethbridge
London
Longueuil
Lunenburg
Markham
Mississauga
Moncton
Montreal
Montremblant
Nanaimo
Oshawa
Ottawa
Peel
Regina
Repentigny
Richmond
Rimouski
Saanich
Saguenay
Saskatoon
Shawinigan
Shelburne
Sherbrooke
Sorel-Tracy
Sudburry
Surrey
Terrebonne
Toronto
Trois-Rivi�res
Vancouver
Vaugham
Victoria
Victoriaville
Waterloo
Whistler
Windsor
Winnipeg
Whitby
Yellowknife
Alaska
Alabama
Arizona
Arkansas
California
Colorado
Connecticut
Delaware
Florida
Georgia
Hawaii
Idaho
Illinois
Indiana
Iowa
Kansas
Kentucky
Louisiana
Maine
Maryland
Massachusetts
Michigan
Minnesota
Missouri
Mississippi
Montana
Nebraska
Nevada
Ohio
Oklahoma
Oregon
Pennsylvania
Tennessee
Texas
Vermont
Washington
Wisconsin
Wyoming
Arlington
Albuquerque
Anaheim
Atlanta
Aurora
Austin
Baltimore
Boston
Buffalo
Charlotte
Chicago
Cincinnati
Cleveland
Columbus
Dallas
Detroit
Denver
Fresno
Honolulu
Houston
Indianapolis
Jacksonville
Long Beach
Louisville
Memphis
Miami
Milwaukee
Minneapolis
Nashvillea
Newark
Orlando
Philadelphia
Phoenix
Pittsburgh
Portland
Sacramento
Seattle
Spokane
Tampa
Toledo
Tucson
Tulsa
Yellowstone
British Columbia
Nova Scotia
New Brunswick
Cape Breton
Carleton Place
Fort McMurray
Grande Prairie
Medicine Hat
Moose Jaw
Niagara Falls
Smith Falls
Prince Albert
Prince George
Red Deer
Smith Falls
Saint John
St. Catharines
St. John's
El Paso
Las Vegas
Los Angeles
New York
New Jersey
New Hampshire
New Mexico
New Orleans
North York
North Carolina
South Carolina
North Dakota
South Dakota
Rhode Island
San Antonio
San Diego
San Francisco
San Jose
St. Louis
Virgin Islands
West Virginia
ON
QC
NS
NB
MB
BC
PE
SK
AB
NL
PQ
PEI
NFLD
NF
LB
SSK
SKWN
AL
AK
AS
AZ
AR
CA
CO
CT
DE
DC
FM
FL
GA
GU
HI
ID
IL
IN
IA
KS
KY
LA
ME
MH
MD
MA
MI
MN
MS
MO
MT
NE
NV
NH
NJ
NM
NY
NC
ND
MP
OH
OK
OR
PW
PA
PR
RI
SC
SD
TN
TX
UT
VT
VI
VA
WA
WV
WI
WY
Abkhazia
Afganistan
Albania
Algeria
Andorra
Angola
Antigua
Argentina
Armenia
Australia
Austria
Azerbaijan
Bahamas
Bahrain
Bangladesh
Barbados
Barbuda
Belarus
Belgium
Belize
Benin
Bermuda
Bhutan
Bolivia
Bosnia
Botswana
Brazil
Britain
Brunei
Bulgaria
Burma
Burundi
Cambodia
Cameron
Chad
Chile
China
Columbia
Comoros
Congo
Crotia
Cuba
Cyprus
Denmark
Djibouti
Dominican
Ecuador
Egypt
Eritrea
Estonia
Ethiopia
Fiji
Finland
France
Gabon
Gambia
Georgia
Germany
Ghana
Gibraltar
Greece
Greenland
Grenada
Guam
Guatemala
Guinea
Guyana
Haiti
Herzegovina
Holland
Honduras
Hungary
Iceland
India
Indonesia
Iran
Iraq
Ireland
Israel
Italy
Jamaica
Japan
Jersey
Jordan
Kazakhstan
Kenya
Kiribati
Kosovo
Kuwait
Kyrgyzstan
Laos
Latvia
Lebanon
Lesotho
Liberia
Libya
Liechtenstein
Lithuania
Luxembourg
Macao
Macedonia
Madagascar
Malawi
Malaysia
Maldives
Mali
Malta
Mauritania
Mauritus
Mexico
Micronesia
Moldova
Monaco
Mongolia
Montenegro
Morocco
Mozambique
Myanmar
Namibia
Nauru
Nepal
Netherlands
Nicaragua
Niger
Nigeria
Norway
Oman
Pakistan
Palau
Palestine
Panama
Paraguay
Peru
Philippines
Poland
Polynesia
Portugal
Qatar
Romania
Russia
Rwanda
Salvador
Samoa
Senegal
Serbia
Seychelles
Singapore
Slovakia
Slovenia
Somalia
Spain
Sudan
Suriname
Swaziland
Sweden
Switzerland
Syria
Taiwan
Tajikistan
Tanzania
Thailand
Togo
Tonga
Trinidad
Tobago
Tunisia
Turkey
Turkmenistan
Tuvalu
Uganda
UAE
UK
US
Ukraine
Uruguay
Uzbekistan
Vanuatu
Vatican
Venezuela
Vietnam
Yemen
Zambia
Zealand
Zimbabwe
Europe
Asia
Burkina Faso
Cape Verde
Cayman Islands
Costa Rica
Czech Republic
Dominican Republic
East Timor
El Salvador
Falkland  Islands
Faroe Islands
North Korea
South Korea
Marshall Islands
New Caledonia
Papua New
Puerto Rico
Russian Federation
San Marino  
Saudi Arabia
Sierra Leone
Solomon Islands
Sri Lanka
Caicos Islands
Arab Emirates
Unitied Kingdom
Unitied States
South Africa
South America
North America
Virgin Islands
Western Sahara
Abuja
Adelaide
Aleppo
Alexandria
Almaty
Amman
Amsterdam
Ankara
Antwerp
Arequipa
Arhus
Ashgabad
Astana
Asyut
Auckland
Athens
Bangalore
Bangkok
Bangui
Barcelona
Basel
Beijing
Beirut
Belgrade
Bergen
Berlin
Berne
Birmingham
Bishkek
Bogota
Bologna
Bombey
Brasilia
Bratislava
Brazzaville
Brisbane
Brno
Brussels
Bucharest
Budapest
Bulawayo
Burgas
Bursa
Cairo
Caloocan
Caracas
Casablanca
Chisinau
Cluj
Cologne
Colombo
Copenhagen
Dakar
Damascus
Dnipropetrovsk
Doha
Donetsk
Dresden
Dubai
Dublin
Durban
Dushanbe
Dusseldorf
Edinburgh
Fes
Frankfurt
Gdansk
Geneva
Genoa
Gent
Ghent
Giza
Glasgow
Gomel
Gothenburg
Grodno
Guadalajara
Guangzhou
Guayaquil
Hamburg
Hanoi
Harare
Harbin
Havana
Helsinki
Herat
Homs
Homyel
Hrodno
Iasi
Islamabad
Istanbul
Izmir
Jakarta
Jeddah
Johannesburg
Kabul
Kampala
Kandahar
Karachi
Kathmandu
Kaunas
Kharkiv
Khartoum
Kiev
Kigali
Kinshasa
Koln
Kosice
Krakov
Lahore
Larnaca
Lausanne
Leeds
Lille
Lima
Lisbon
Ljubljana
Lodz
London
Lome
Lusaka
Lviv
Lyon
Madrid
Managua
Manchester
Mandalay
Manila
Maputo
Maracaibo
Marrakech
Marseille
Mecca
Medina
Melbourne
Miami
Milan
Minsk
Mogadishu
Montevideo
Monterrey
Montreal
Moscow
Mumbai
Munich
Nagoya
Nairobi
Niamey
Nice
Nicosia
Novosibirsk
Odessa
Osaka
Oslo
Paris
Peshawar
Piter
Plovdiv
Porto
Prague
Praha
Pretoria
Pristina
Quito
Rabat
Reykjav�k
Riga
Riyadh
Rome
Rotterdam
Poznan
Samarqand
Sanaa
Santiago
Sapporo
Seoul
Seville
Shanghai
Shenyang 
Singapore
Skopje
Sofia
Split
Stockholm
Stuttgart
Sydney
Taipei
Tallinn
Tashkent
Tartu
Tbilisi
Tegucigalpa
Tehran
Tianjin
Tijuana
Tokyo
Toulouse
Tripoli
Trujillo
Tunis
Turin
Utrecht
Valencia
Valletta
Valparaiso
Varna
Vienna
Vientiane
Vilnius
Warsaw
Wellington
Wroclaw
Wuhan
Yangon
Yekaterinburg
Yerevan
Yokohama
Zagreb
Zurich
Abu Dhabi
Al Jizah
Buenos Aires
Cape Town
Dar Es Salaam
Hague
Ho Chi Minh
Hong Kong
Kuala Lumpur
Las Pi�as
Mazari Sharif
New Delhi
Nizhny Novgorod
Novi Sad
Phnom Penh
Rio de Janeiro
Sao Paolo
St. Petersburg
Saint Petersburg
Tel Aviv
Ulan Bator
