# Supplementary material for: P2P Watch: Personal Health Information Detection in Peer-to-Peer File-Sharing Networks
Source: J Med Internet Res. 2012 Jul 9;14(4):e95. doi: 10.2196/jmir.1898 (PMC3415260; doi:10.2196/jmir.1898)
Supplement: Supplementary file 3 [file jmir_v14i4e95_app3.txt]

2-chlorodeox-adenosine
a negative
a postive
a-b
a-bubblegum
a-c
a-cream
a-d
a-hydrocort
a-hypervitaminosis
a-i
a-ii
a-mint
a-mulsion
a-p
a-v
aa
aaion
aarli
aarskog-scott
aase syndrome
ab blood
ab externo
ab igne
abacavir
abasia
abasic
abbokinase
abbovac
abc
abcess
abciximab
abd
abdo
abdomen
abdomen lower extremities
abdomen pelvis
abdominal
abdominal abscess
abdominal adhesions
abdominal aneurysm
abdominal aorta
abdominal aortic
abdominal aortic aneurysm
abdominal aortic stenosis
abdominal apoplexy
abdominal approach
abdominal area
abdominal bloating
abdominal bruit
abdominal catastrophe
abdominal cavity
abdominal cavity drainage
abdominal cavity organs
abdominal cocoon
abdominal colic
abdominal cramps
abdominal discomfort
abdominal distension
abdominal distress
abdominal drainage
abdominal dyspepsia
abdominal esophagus
abdominal exploration
abdominal findings
abdominal girth
abdominal hernia
abdominal hernias
abdominal hysterectomy
abdominal imaging
abdominal infection
abdominal injuries
abdominal injury
abdominal lymph
abdominal mass
abdominal mass abdominal
abdominal neoplasm
abdominal oesophagus
abdominal operation
abdominal pain
abdominal pain gastrointestinal
abdominal pain localized
abdominal pain lower
abdominal pain nausea
abdominal pain pain
abdominal pain rectal
abdominal pain vomiting
abdominal pains
abdominal pelvic
abdominal phlegmon
abdominal pregnancy
abdominal pressure
abdominal proctopexy
abdominal region
abdominal rigidity
abdominal sepsis
abdominal soft tissue
abdominal syndrome
abdominal tenderness
abdominal tumor
abdominal tumour
abdominal wall
abdominal wall abdominal
abdominal wall abscess
abdominal wall hematoma
abdominal wall mass
abdominal wall metastases
abdominal wall normal
abdominal wall umbilicus
abdominal wound
abdominal wound dehiscence
abdominal wounds
abdomino-perineal
abdominocentesis
abdominopelvic
abdominoperineal resection
abdominoplasty
abducens nerve
abducens nerve palsy
abducens paralysis
abducent nerve
abelcet
abelmoschus
abenol
aberrant renal
aberration
aberrations
abgs
abies
ability breathe
ability drug
ablation
ablation renal
abnoraml
abnorm
abnormal
abnormal abnormal
abnormal adrenal
abnormal adrenal gland
abnormal arterial blood
abnormal auditory
abnormal behavior
abnormal behaviour
abnormal biochemical
abnormal bleeding
abnormal blood
abnormal blood counts
abnormal blood gas
abnormal body
abnormal bone
abnormal bone marrow
abnormal bsp
abnormal carbohydrate
abnormal cardiac
abnormal cardiac function
abnormal cell
abnormal central nervous
abnormal cerebrospinal fluid
abnormal chest
abnormal chromosome
abnormal class iii
abnormal clinical findings
abnormal clotting factor
abnormal coagulation
abnormal csf
abnormal dark adaptation
abnormal dermal
abnormal ecg
abnormal eeg
abnormal ekg
abnormal electrocardiogram
abnormal electroencephalogram
abnormal endocrine
abnormal eye movements
abnormal finding
abnormal findings
abnormal forms
abnormal function
abnormal gait
abnormal gas exchange
abnormal gene
abnormal glucose
abnormal glucose tolerance
abnormal hair
abnormal hair growth
abnormal hard tissue
abnormal healing
abnormal heart
abnormal heart rate
abnormal heart sounds
abnormal hepatic enzymes
abnormal hepatobiliary
abnormal histological findings
abnormal hypothalamic
abnormal immune response
abnormal immunoglobulin
abnormal involuntary movements
abnormal labor
abnormal laboratory results
abnormal labour
abnormal lipid
abnormal lipoprotein
abnormal liver
abnormal liver function
abnormal lung
abnormal lysosomal
abnormal mammogram
abnormal metabolism
abnormal movement
abnormal movement disorders
abnormal movements
abnormal n
abnormal neurologic
abnormal neurological signs
abnormal neuromuscular
abnormal palmar
abnormal papanicolaou smear
abnormal parathyroid
abnormal pelvic
abnormal peripheral
abnormal physical
abnormal pigmentation
abnormal platelet
abnormal platelet function
abnormal platelets
abnormal posture
abnormal protein
abnormal pupillary
abnormal red blood
abnormal red cell
abnormal relaxation
abnormal renal function
abnormal respiratory
abnormal response
abnormal results
abnormal retinal correspondence
abnormal retinal function
abnormal sensation
abnormal serum enzyme
abnormal severe
abnormal sexual function
abnormal single
abnormal skeletal
abnormal sleep
abnormal specific
abnormal spermatogenesis
abnormal spermatozoa
abnormal thyroid
abnormal tissue
abnormal tumor
abnormal urinalysis
abnormal urinary
abnormal urinary tract
abnormal uterine
abnormal uterine contractions
abnormal vascular
abnormal vestibular function
abnormal vitamin
abnormal weight gain
abnormal y
abnormalities
abnormalities abnormal
abnormalities chromosomal abnormalities
abnormalities congenital
abnormalities electrocardiogram
abnormalities hair
abnormalities including
abnormalities laboratory tests
abnormalities muscle
abnormalities n
abnormalities neurological
abnormalities normal
abnormalities occur
abnormalities red blood
abnormalities red cell
abnormalities respiratory
abnormalities shape
abnormalities urinary tract
abnormalities uterus
abnormalities white blood
abnormality
abnormality affecting
abnormality bladder
abnormality chromosome
abnormality congenital
abnormality detected
abnormality fetal heart
abnormality fetus
abnormality pancreatic
abnormality physical examination
abnormality pulmonary vascular
abnormality red blood
abnormality renal
abnormality urinary
abnormality vascular
abnormally
abnormally deep
abnormally large amounts
abo
abo haemolytic disease
abo hemolytic disease
abo incompatibility
abo incompatibility blood
abo isoimmunization
aborted pregnancy
aborter
abortion abortion
abortion abortions
abortion complete
abortion complicated
abortion complication
abortion delivered
abortion early
abortion ectopic
abortion ectopic pregnancy
abortion incomplete
abortion induced
abortion missed
abortion missed abortion
abortion related
abortion spontaneous
abortion spontaneous abortions
abortion threatened
abortion threatened abortion
abortions spontaneous
abortions spontaneous abortions
abortions stillbirth
abpa
abrasion
abrasion gingival
abrasions
abraxane
abreva
abropernol
abrotanum
abrotanum-injeel
abrupt cessation
abruptio placentae placenta
abscences
absces
abscess
abscess abdominal
abscess abdominal wall
abscess abscess
abscess amoebic
abscess anal
abscess cavity
abscess drainage
abscess liver
abscess mediastinal
abscess orbital
abscess pelvic
abscess pyogenic
abscess rupture
abscess spleen
abscess urinary tract
abscesses
abscesses central nervous
absence antibiotic
absence attacks
absence bile
absence clinical findings
absence external
absence hypoplasia
absence major
absence male
absence menstruation
absence normal
absence seizure
absence seizures
absence thymus
absence y
absent ankle
absent cerebrospinal fluid
absent heart rate
absent liver
absent red blood
absent reflexes
absent serum
absent-minded
absinthium
absinthium-injeel
absintium
absolu
absolue
absolute lymphocyte count
absolute monocyte count
absolute neutrophil count
absorbent
absorbine
absorbing
absorbing-softly
absorbing-unscented
absorptiometry
absorption decreased
absorption efficiency
absorption test
abstains alcohol
abstract thinking
abulia
abusability
abuse addiction
abuse alcohol
abuse barbiturates
abuse cannabis
abuse dependence
abuse drug
abuse drugs
abuse increasingly
abuse liability
abuse neglect
abuse tobacco
abused
abuser
abuses
abusive
abusive behavior
abyssine
acacia
acad
academic underachievement
academic work
academy sciences
acalculia
acalculous cholecystitis
acalypha
acamin
acanthameba
acanthamoeba
acanthocytes present
acanthocytosis
acantholysis
acanthoma
acanthosis
acanthosis nigricans
acarbose
acariasis
acaridae
acarodermatitis
acathesia
acathisia
acb
accel
acceler
accelerate
accelerated
accelerated growth
accelerated hypertension
accelerated idioventricular rhythm
accelerated malignant hypertension
accelerated phase
accelerated sexual
accelerated sexual maturation
acceleration
access device
access devices
accessmedicine
accessory breast
accessory carpal
accessory muscle
accessory navicular
accessory nerve
accessory nipple
accessory salivary gland
accessory sinuses
accessory spleen
accessory-facial
accessory-hypoglossal
accid
accident injury
accidental death
accidental exposure
accidental ingestion
accidental injury
accidental needle
accidental overdosage
accidental overdose
accidental overdoses
accidental poisoning
accidental puncture
accidents injuries
acclaim
accolate
accommodation accommodation
accommodation spasm
accompanied deterioration
accompanied increased
according criteria
according site
accoucheur's
accp
accretions
accufix
accuminata
accumulation
accumulation water
accupril
accuretic
accusol
accutane
acd formula
ace inhibitor
ace-beta
acebutolol
acel-p
acerola
acerole
acerotab
aces
acet
acetab
acetabular
acetabular component
acetabular dysplasia
acetabular femoral
acetabulum
acetabulum pelvic
acetaldehyde
acetamin
acetaminophen
acetaminophen caffeine
acetaminophen codeine
acetaminophen mg
acetaminophen ml
acetaminophen tablet
acetaminophen tablets
acetaminophene
acetanilidum
acetate
acetate cap
acetate cream
acetate injectable
acetate tablets
acetate-omega
acetazolam
acetazolamide
acetazone
acetic
acetic acid
acetica
aceticum
aceticum-injeel
acetinum
acetoacetate
acetoacetate decreased
acetoacetate increased
acetohexamide
acetonaemia
acetonaemic vomiting
acetone
acetone alcohol
acetone urine
acetonemia
acetonemic
acetonum
acetonuria
acetosa
acetosella
acetosella-injeel
acetoxyl
acetyl-coenzyme
acetylcholine chloride
acetylcholinesterase
acetylcysteine
acetylsalicylic acid
acetylsalicylic acid caffeine
acetylsalicylic acid mg
acetylsalicylic acid tablets
acetylsalicylicum
achalasia
achalasia esophageal
achalasia oesophageal
ache
aches
aches pains
achievement school
achiles
achillea millefolium
achilles
achilles bursitis
achilles tendinitis
achilles tendon
achilles tendon injury
achilles tendon pain
achilles tendon reflex
achilles tendon rupture
achilles tendonitis
achillobursitis
achillotenotomy
aching
aching joints
aching pain
achlorhydria
achlorhydria gastrointestinal
acholia
acholic
acholuric
achondrogenesis
achondroplasia
achondroplastic dwarf
achrestic
achromatopsia
achromotrichia
achromycin
achylia
achyranthes
acid abnormal
acid alkali
acid balance
acid base analyses
acid base balance
acid benzoic
acid c
acid chemical
acid control
acid cream
acid crystals
acid decreased
acid deficiency
acid deficiency anemia
acid dehydrogenase ldh
acid e c
acid fast bacilli
acid fast stain
acid gel
acid granules
acid hcl
acid hemodialysis
acid increased
acid increased blood
acid injection
acid level increased
acid liquid
acid metabolism
acid metabolism disorders
acid normal
acid phosphatase
acid phosphatase decreased
acid phosphatase increased
acid phosphatase low
acid phosphatase normal
acid phosphatase prostatic
acid phosphatase serum
acid phosphatase tissue
acid quantitative
acid reflux
acid s
acid soap
acid storage disease
acid tablets
acid urine
acid vitamin b
acid vitamin c
acid-base
acid-mineral
acid-s
acid-sus
acidaemia
acidax
acide
acidemia
acidic
acididyn
acidifying agents
acidobyl
acidophilus
acidoses
acidosis
acidosis acidosis
acidosis diabetic
acidosis lactic
acidosis lactic acidosis
acidosis metabolic
acidosis metabolic acidosis
acidosis neonatal
acidosis occur
acidosis renal failure
acidosis renal tubular
acidosis respiratory
acidosis respiratory acidosis
acidotic
acids liver function
acids vitamin e
acidulated
acidulated phosphate fluoride
acidum
acinetobacter
acinic cell carcinoma
aclasta
acn
acne
acne acne
acne conglobata
acne cosmetica
acne cystic
acne fulminans
acne keloidalis
acne rosacea
acne skin
acne therapy
acne vulgaris
acne-prone
acnecare
acnee
acneform
acneiform
acneiform eruption
acnes
acnex
acniform
acnomel
acnopur
acny
aco
aconit
aconite
aconitinum
aconitum
aconitum-homaccord
aconitum-injeel
aconuresis
acoswab
acoustic
acoustic nerve
acoustic neurinoma
acoustic neuroma
acoustic neuroma removal
acoustic reflex threshold
acoustic schwannoma
acoustic stimulation
acoustic trauma
acp
acquired abnormality
acquired absence
acquired acquired
acquired cardiac
acquired coagulation factor
acquired color vision
acquired colour
acquired deformities
acquired deformity
acquired digital
acquired dysfibrinogenaemia
acquired dysfibrinogenemia
acquired epidermolysis bullosa
acquired forms
acquired haemolytic
acquired haemolytic anaemia
acquired hemolytic anemia
acquired hemolytic anemias
acquired hemophilia
acquired hypogammaglobulinaemia
acquired hypogammaglobulinemia
acquired hypothyroidism
acquired ichthyosis
acquired immune deficiency
acquired immunodeficiency
acquired megacolon
acquired melanosis
acquired methaemoglobinaemia
acquired methemoglobinemia
acquired myopathies
acquired sideroblastic anaemia
acquired sideroblastic anemia
acquired stenosis
acquired tracheobronchomalacia
acr
acral
acral lentiginous melanoma
acre
acre-injeel
acrel's
acris
acrocephalosyndactyly
acrochordon
acrocyanosis
acrodermatitis
acrodermatitis chronica
acrodermatitis continua
acrodermatitis enteropathica
acrodermatitis papulosa
acrodynia
acroedema
acrokeratosis paraneoplastica
acromegaly
acromegaly gigantism
acromegaly pituitary
acromial end
acromial process
acromioclavicular joint
acromioplasty
acroosteolysis
acroparaesthesia
acroparesthesia
acrophobia
acropole
acrosclerosis
acrotrophodynia
act blocking
act-hib
actaea
actaea-injeel
actea
acth
acth increased
acth normal
acth stimulation test
acth-producing
acthar
acthar gel
acti
acti-a
acti-b
acti-bile
acti-biotin
acti-cal
acti-carotene
acti-charcoal
acti-copherols
acti-d
acti-folic
acti-halibut
acti-hemosyn
acti-hydroxo
acti-i
acti-lipo
acti-megascorb
acti-mn
acti-multiveg
acti-niacin
acti-pantothenic
acti-pyridoxine
acti-retinol
acti-ribo
acti-scorb
acti-succinate
acti-thiamine
acti-ubiquinone
acti-zn
actical
actif
actifed
actifed tablets
actiflex
actinac
acting sympathomimetic
actinic
actinic cheilitis
actinic granuloma
actinic keratosis
actinic lentigo
actinic porokeratosis
actinic prurigo
actinic reticuloid
actinides
actinodermatitis
actinomycetomas
actinomycosis
actinomycotic
actinomycotic infection
actinomycotic infections
action b
action n
actiprep
actiprofen
activ
activa
activase
activated charcoal
activated charcoal powder
activated coagulation time
activated enzyme
activated partial thromboplastin
activated protein
activation syndrome
activator
active control
active day
active drugs e
active hepatitis b
active ileal
active immune
active immunisation
active immunization
active inactive
active light
active men
active product
active rickets
active stage
active state
active tuberculosis
active women
activelle
activities daily
activity abnormal
activity adrenal cortex
activity attention
activity decreased
activity increased
activity motor
activity multiple
activity psychiatric disorders
activity slight
activity test
activity therapeutic
activity y
actonel
actos
actrol
actual clinical use
actuation
actyform
acu
acudyne
acuity test
acuity tests
acular
acuminata
acuminatum
acuphase
acupressure
acupuncture
acuta
acute abdomen
acute acalculous cholecystitis
acute acidosis
acute acute chronic
acute adrenal cortical
acute aggravation
acute agranulocytosis
acute alcoholic hepatitis
acute alcoholic intoxication
acute allergic
acute allergic reaction
acute allograft rejection
acute alveolitis
acute amebic dysentery
acute amoebic
acute amphetamine intoxication
acute anaemia
acute anaphylactic reaction
acute anemia
acute angle closure
acute anterior poliomyelitis
acute appendicitis
acute arthritis
acute bacterial
acute bacterial diarrhoea
acute bacterial meningitis
acute bile duct
acute bone
acute brain
acute brain syndrome
acute bronchitis
acute bronchopneumonia
acute bronchospasm
acute cardiac insufficiency
acute cardiac toxicity
acute central
acute cervical pain
acute chest
acute chest pain
acute cholecystitis
acute cholecystitis n
acute cholecystitis obstruction
acute cholestatic hepatitis
acute chronic
acute chronic bronchitis
acute chronic cholecystitis
acute chronic diseases
acute chronic intoxication
acute chronic lesion
acute chronic pancreatitis
acute chronic renal
acute chronic respiratory
acute circulatory failure
acute complications
acute condition
acute confusional state
acute congenital
acute conjunctivitis
acute cor pulmonale
acute coronary
acute coronary occlusion
acute cystitis
acute delirium
acute delusional
acute depression
acute dermatitis
acute diarrhea
acute diarrhoea
acute diffuse
acute diffuse glomerulonephritis
acute dilatation
acute disseminated encephalomyelitis
acute diverticular
acute diverticulitis
acute drug intoxication
acute duodenal ulcer
acute dyspnea
acute dyspnoea
acute dystonia
acute edema
acute effects
acute encephalopathy
acute endocarditis
acute eosinophilic
acute epiglottitis
acute episode
acute erythremia
acute erythroid leukemia
acute exacerbation
acute exacerbations
acute fatty liver
acute febrile illness
acute febrile mucocutaneous
acute febrile neutrophilic
acute follicular conjunctivitis
acute form
acute frontal sinusitis
acute fulminant
acute fulminant hepatitis
acute gastric
acute gastric erosions
acute gastric mucosal
acute gastric ulcer
acute gastritis
acute gastroenteritis
acute generalised
acute generalized
acute glaucoma
acute glomerulonephritis
acute gonococcal
acute gonococcal infection
acute gonococcal urethritis
acute graft
acute graft rejection
acute graft versus
acute granulocytic leukaemia
acute granulocytic leukemia
acute gvh disease
acute haemolytic
acute haemolytic anaemia
acute haemorrhage
acute haemorrhagic
acute haemorrhagic conjunctivitis
acute heart
acute heart failure
acute heart ischemia
acute hemodynamic
acute hemolytic
acute hemolytic anemia
acute hemorrhage
acute hemorrhagic conjunctivitis
acute hemorrhagic leukoencephalitis
acute hemorrhagic leukoencephalopathy
acute hepatic
acute hepatic congestion
acute hepatic failure
acute hepatitis
acute hepatitis b
acute hepatitis c
acute hepatocellular
acute histoplasmosis
acute human
acute hydrops
acute hypercapnia
acute hypersensitivity
acute hypotension
acute hypotensive
acute hypoxemia
acute idiopathic pericarditis
acute infection
acute infections
acute infective
acute inflammation
acute inflammatory
acute inflammatory diseases
acute injury
acute intermittent porphyria
acute interstitial nephritis
acute interstitial pneumonitis
acute ischaemic
acute ischemic
acute ischemic colitis
acute kidney failure
acute laryngeal
acute laryngeal edema
acute laryngitis
acute left ventricular
acute leukaemia
acute leukemia
acute leukemia acute
acute leukemia leukemia
acute leukemia remission
acute liver damage
acute liver disease
acute liver failure
acute liver injury
acute lower respiratory
acute lung injury
acute lupus
acute lymphatic leukaemia
acute lymphatic leukemia
acute lymphoblastic leukaemia
acute lymphoblastic leukemia
acute lymphocytic
acute lymphocytic leukaemia
acute lymphocytic leukaemias
acute lymphocytic leukemia
acute lymphoid leukaemia
acute lymphoid leukemia
acute mania
acute manic
acute massive pulmonary
acute mastitis
acute mastoiditis
acute maxillary sinusitis
acute megakaryocytic
acute megakaryocytic leukemia
acute meningoencephalitis
acute metabolic disorders
acute middle ear
acute migraine
acute miliary tuberculosis
acute monoblastic
acute monoblastic leukemia
acute monocytic leukaemia
acute monocytic leukemia
acute mountain sickness
acute myelo
acute myeloblastic leukaemia
acute myeloblastic leukemia
acute myelocytic leukaemia
acute myelocytic leukemia
acute myelofibrosis
acute myeloid
acute myeloid leukaemia
acute myeloid leukaemias
acute myeloid leukemia
acute myelomonocytic leukaemia
acute myelomonocytic leukemia
acute myocardial
acute myocardial infarction
acute myocardial ischaemia
acute myocardial ischemia
acute myocarditis
acute myopathy
acute n
acute nec
acute necrotising
acute necrotizing
acute nephritic syndrome
acute nephritis
acute nonsuppurative
acute oedema
acute onset
acute organic
acute osteomyelitis
acute otitis externa
acute overdose
acute pain
acute pancreatitis
acute paralytic poliomyelitis
acute paranoid
acute paraplegia
acute peptic ulcer
acute perforation
acute pericarditis
acute peritonitis
acute pharyngitis
acute phase reaction
acute pneumonia
acute poliomyelitis
acute polyneuropathy
acute polyradiculoneuritis
acute post
acute prerenal failure
acute progressive
acute promyelocytic leukaemia
acute promyelocytic leukemia
acute prostatitis
acute psychosis
acute psychotic reaction
acute pulmonary
acute pulmonary edema
acute pulmonary heart
acute pulmonary histoplasmosis
acute pulmonary oedema
acute pyelitis
acute pyelonephritis
acute pyelonephritis acute
acute radiation
acute radiation sickness
acute reaction
acute renal
acute renal failure
acute renal insufficiency
acute respiratory
acute respiratory distress
acute respiratory failure
acute respiratory syndrome
acute respiratory tract
acute retention
acute rheumatic
acute rheumatic heart
acute rhinitis
acute right ventricular
acute salpingitis
acute schizophrenia
acute schizophrenic episode
acute sinusitis
acute stress
acute stress reaction
acute stroke
acute subacute
acute subacute chronic
acute subdural haematoma
acute subdural hematoma
acute suppurative otitis
acute synovitis
acute syphilitic meningitis
acute systemic
acute thrombosis
acute thyroiditis
acute tonsillitis
acute torticollis
acute toxic
acute tracheobronchitis
acute transient
acute transmural myocardial
acute transverse myelitis
acute traumatic
acute tubular necrosis
acute ulcerative colitis
acute upper
acute upper respiratory
acute urethral syndrome
acute urinary tract
acute urticaria
acute uveitis
acute vascular insufficiency
acute vestibular
acute viral
acute vulvitis
acutely
acuteness chronicity
acutum-injeel
acv
acyanotic heart disease
acyclovir
acyltransferase activity decreased
acyltransferase activity increased
ad hoc committee
ada deficiency
adacel
adactyly
adalat
adam-stokes
adamas
adamkiewicz artery
adams stokes
adams stokes attack
adams stokes syndrome
adams syndrome
adams-stokes
adapalene
adaptability
adaptagen
adaptateur
adaptive
adasept
adc
add-vantag
add-vantage
adderall
addh
addict
addicted
addicted drugs
addicted heroin
addiction
addiction drug
addiction drugs
addictive
addicts
addipak
addison
addison's
addison-biermer
addisonian
addisonian crisis
addisonian pernicious anaemia
addisonian pernicious anemia
addition decreased
additional cases
additional features include
additional small group
additive
additox
addopt
adductor
adductor tenotomy
ade
adeks
adenine
adenitis
adeno-associated
adenocarcinoma
adenocarcinoma cervix
adenocarcinoma colon
adenocarcinoma endometrial
adenocarcinoma esophagus
adenocarcinoma gastrointestinal
adenocarcinoma kidney
adenocarcinoma lung
adenocarcinoma malignant
adenocarcinoma metastatic
adenocarcinoma neoplasms
adenocarcinoma nos
adenocarcinoma pancreas
adenocarcinoma prostate
adenocarcinoma rete
adenocarcinoma salivary gland
adenocarcinoma situ
adenocarcinoma squamous cell
adenocarcinoma thyroid
adenocarcinoma transitional cell
adenocard
adenoid cystic
adenoid cystic carcinoma
adenoid vegetations
adenoidal
adenoidal hypertrophy
adenoidectomy
adenoidectomy tonsillar
adenoidectomy tonsillectomy
adenoides cysticum
adenoiditis
adenoids
adenolipoma
adenoma
adenoma adrenal
adenoma benign
adenoma bladder
adenoma liver
adenoma pituitary
adenoma removal
adenoma thyroid
adenoma urinary
adenomatosis type ii
adenomatosis type iii
adenomatous
adenomatous goiter
adenomatous goitre
adenomatous hyperplasia
adenomatous polyp
adenomatous polyposis coli
adenomegaly
adenomyoma
adenomyomatosis
adenomyosis
adenomyosis uteri
adenopathy
adenopathy secondary
adenosine
adenosine deaminase deficiency
adenosine injection
adenosis
adenosquamous carcinoma
adenosquamous cell
adenotonsillectomy
adenotonsillitis
adenoviral
adenoviral infections
adenoviral meningoencephalitis
adenovirus
adenovirus infection
adenovirus serology
adeps
adequate blood
adequate social
adequately controlled
adh
adh adh
adh decreased
adh secretion
adh secretion syndrome
adhatoda
adhd
adherent
adherent leucoma
adhesiolysis
adhesion
adhesionolysis
adhesions
adhesions peritoneal
adhesions spinal cord
adhesive
adhesive arachnitis
adhesive bandages
adhesive capsulitis
adhesive middle
adhesive pericarditis
adhesive plaster
adhesive tape
adhesiveness platelet
adhf
adiadokokinesis
adidas
adie's
adiposis
adiposis dolorosa
adipositas
adiposity
adiposogenital dystrophy
adjacent portions
adjacent sites
adjacent structures
adju
adjunct
adjustment lid
adjustment reaction
adjustment reactions
adlaf
adls
administered drug
administered route
administering drug
administration anaesthetic
administration anesthetic
administration known
administration large
administration route
administration site
adn
adnexa uteri
adnexal mass
adnexitis
adolescence
adolescence age related
adolescence early
adolescent adult
adolescent antisocial
adolescent antisocial behavior
adolescent onset
adonis
adonis vernalis
adoption family
adoptive
adore
adr
adr-vitamin
adren
adrenal
adrenal adenocarcinoma
adrenal adenoma
adrenal adenoma adrenal
adrenal atrophy
adrenal carcinoma
adrenal cortex
adrenal cortex activity
adrenal cortex dysfunction
adrenal cortex hyperplasia
adrenal cortex necrosis
adrenal cortex tests
adrenal cortical
adrenal cortical dysfunction
adrenal cortical insufficiency
adrenal cortical necrosis
adrenal cortical steroids
adrenal crisis
adrenal cyst
adrenal gland
adrenal gland adrenal
adrenal gland endocrine
adrenal gland hypoplasia
adrenal gland normal
adrenal gland y
adrenal glands
adrenal glands confirmed
adrenal glands n
adrenal glands y
adrenal glomerular
adrenal haemorrhage
adrenal hemorrhage
adrenal hypercorticism
adrenal hyperplasia
adrenal hypofunction
adrenal insufficiency
adrenal mass
adrenal medulla
adrenal metastases
adrenal myelolipoma
adrenal neoplasm
adrenal neoplasms
adrenal rest
adrenal scintigraphy
adrenal suppression
adrenal tissue
adrenal virilism
adrenalectomy
adrenalectomy adrenal gland
adrenalin
adrenalinum
adrenalitis
adrenals adrenal
adrenergic
adrenergics
adrenocortical carcinoma
adrenocortical insufficiency
adrenocortical steroid therapy
adrenocorticotropic hormone
adrenocorticotropic hormone deficiency
adrenocorticotropin
adrenogenital
adrenogenital syndrome
adrenogist
adrenoleukodystrophy
adrenoleukodystrophy adrenal
adrenolytic
adrenomegaly
adrenopan
adriamycin
adrien
adrisin
adrs
adrucil
adsorbed
adsorbed vaccines
adsorption
adult child
adult hypertrophic pyloric
adult life
adult marrow
adult men
adult onset
adult onset rheumatoid
adult respiratory
adult respiratory distress
adult sexual
adult size
adult treatment
adult use
adult women
adulte
adultes
adults adult
adults diabetes mellitus
advagraf
advair
advanced cancer
advanced cardiac
advanced chronic liver
advanced e
advanced malignant
advanced maternal age
advancement head neck
advant
advate
adventurous
adverse cutaneous reactions
adverse drug effect
adverse drug reaction
adverse drug reactions
adverse effect
adverse effect drug
adverse effect insulin
adverse effects
adverse event
adverse metabolic effects
adverse pregnancy outcome
adverse reaction
adverse reactions
advicor
advil
adynamia
adynamic ileus
aem
aem-liq
aem-sus
aer
aeration
aeration decreased
aerius
aero
aerobacter
aerobacter aerogenes
aerobacter enterobacter
aeromona
aeromonas
aeromonas aeromonas
aeromonas hydrophila
aeromonas hydrophila infection
aerophagia
aerophagy
aerosol
aerosol foam
aerosol powder
aerosol spray
aerosporin
aerotitis
aes
aesculinum
aesculus
aesculus-heel
aesculus-injeel
aesculus-paeonia
aesthesioneuroblastoma
aether
aethusa
aethusa-injeel
af
af n
af-suspension
afebrile convulsion
afebrile seizure
affecive
affect lability
affected maternal
affecting autonomic nervous
affecting blood
affecting body
affecting gastrointestinal
affecting skin
affecting upper respiratory
affective
affective blunting
affective disorder
affective disorder depressed
affective disorder manic
affective disorders
affective personality
affective psychoses
affective psychoses n
affective psychosis
afferent loop syndrome
afferent pupillary
afib
afibrinogenaemia
afibrinogenemia
afibrinogenemia fibrinogen
afp
afp amniotic fluid
afp normal
african gold
african trypanosomiasis
afrin
after-cataract
afterbirth
afterburn
aftercataract
aftercoming head
afterload cardiac
aftersleeping
ag
ag ii
agammaglobulinaemia
agammaglobulinemia
aganglionic megacolon
agaricinum
agaricinum-injeel
agaricus
agaricus campestris
agaricus-injeel
agarol
agave
agave americana
age birth weight
age bone
age day
age gel
age high risk
age n
age related
age related factors
age treatment
age y
age-defying
age-related
age-resisting
age-transforming
aged age related
ageless
agenerase
agenesis
agenesis cerebellar
agenesis congenital
agenesis dysgenesis
agenesis hypoplasia
agent factor
agent n
agent used
agents affecting
agents drugs
agents include
agents nonsteroidal
agents primarily
agep
ageusia
agglutination
agglutination red blood
agglutinins
agglutinins negative
agglutinins present
agglutinins y
aggr
aggrav
aggravat
aggravate
aggravated
aggravated diabetes
aggravation
aggravation chronic
aggravation existing
aggregation platelet
aggrenox
aggressive behavior
aggressive behaviour
aggressive reaction
aggressive systemic
aggressive therapy
aggressive type
aggressiveness
aging male
agitated
agitated behavior
agitated depression
agitation
agitation anxiety
agitation disorientation
aglossia
agnosia
agnus
agobyl
agonal
agonist
agonists patients
agoraphobia
agoraphobia fear
agoraphobia panic
agranulocytic
agranulocytosis
agraphesthesia
agraphia
agraphis
agrimonia
agrimonia-injeel
agrimony
agro
agrostemma githago
agrumes
agrylin
agus
agy
agyria
aha
aha's
aicardi's
aid spray
aid treatment
aid user
aid-digestive
aid-lax
aidp
aids-associated
aids-dementia
aids-related
aigremoine
ailanthus
aild
ainhum
aion
air cells
air complex
air contaminants
air contrast barium
air embolism
air embolism delivery
air leakage
air peritoneal cavity
air pressure
air spaces alveolar
air-borne
air-power
aircraft accident
airflow
airflow limitation
airlife
airomir
airway
airway disease
airway obstruction
airway patency
airway resistance increased
airway responsiveness
airways
airways disease
airways obstruction
ajonc
ajuga
ak
ak-rose
akari infection
akarpine
akathisia
akileine
akinaesthesia
akinesia
akinesthesia
akinetic mutism
akinetic seizures
akinetic-rigid
akineton
aknoderm
aktif
akwa
al-liq
al-p
al-tab
alactasia
alagille
alanine aminopeptidase
alanine aminopeptidase increased
alanine aminotransferase
alanine aminotransferase decreased
alanine aminotransferase increased
alanine aminotransferase liver
alanine aminotransferase normal
alanine increased
alapati
alarm reaction
alaska
alaska natives
alastrim
alata
alba
alba-injeel
albalon
albendazole
albinism
albinism ocular
albright's
album-injeel
albumin
albumin creatinine
albumin decreased
albumin globulin ratio
albumin high
albumin human
albumin increased
albumin low
albumin normal
albumin ratio
albumin ratio increased
albumin saline
albumin serum
albumin-globulin
albuminar
albuminuria
albunex
alburex
albus
albus-injeel
albutein
albuterol
alc
alcabase
alcaine
alcare
alchema
alchemed
alchemilla
alclometasone
alco
alco-gel
alcogel
alcohol abuse
alcohol addiction
alcohol alcohol
alcohol craving
alcohol dependence
alcohol detoxification
alcohol dextrose
alcohol free
alcohol induced
alcohol induced heart
alcohol induced sleep
alcohol intoxication
alcohol intoxication alcohol
alcohol normal
alcohol poisoning
alcohol problem
alcohol rehabilitation
alcohol related
alcohol syndrome
alcohol syndrome congenital
alcohol tolerance
alcohol use
alcohol usp
alcohol v v
alcohol withdrawal
alcohol withdrawal syndrome
alcohol-associated
alcohol-free
alcohol-induced
alcohol-related
alcoholic
alcoholic cardiomyopathy
alcoholic cirrhosis
alcoholic cirrhosis liver
alcoholic dementia
alcoholic fatty liver
alcoholic hallucinosis
alcoholic hepatic
alcoholic hepatitis
alcoholic liver damage
alcoholic liver disease
alcoholic pancreatitis
alcoholic polyneuropathy
alcoholic psychoses
alcoholic psychosis
alcoholic spouse
alcoholic withdrawal
alcoholic withdrawal syndrome
alcoholic-induced
alcoholisation
alcoholism
alcoholization
alcohols
alcohols n
alcojel
alcomicin
alcool
alcopt
alcorub
alcoscrub
alcotox
aldactazide
aldactone mg
aldara
aldolase
aldolase decreased
aldomet
aldoril
aldosterone
aldosterone adrenal cortex
aldosterone decreased
aldosterone increased
aldosterone normal
aldosterone secretion
aldosterone urine
aldosteronism
aldosteronism adrenal
aldosteronoma
aldrich syndrome
aldurazyme
alemtuzumab
alendronate
alene
alertec
alertness decreased
alertonic
alesse
aletris
aletris-heel
aleukaemic
aleukemic leukemia
aleukia
alexia
alfa
alfafa
alfalfa
alfalfa-liq
alfenta
alford
algaecide
algesal
algin
alginate
algodystrophy
algoneurodystrophy
algorithm applied
algorithm approach
algorithm used
alice wonderland
alimentary tract
alimentary tracts
alimta
alisma
alk
alka
alka seltzer
alka-seltzer
alkalaemia
alkalemia
alkaline
alkaline increased
alkaline phosphastase
alkaline phosphatase
alkaline phosphatase abnormal
alkaline phosphatase bilirubin
alkaline phosphatase bone
alkaline phosphatase decreased
alkaline phosphatase elevated
alkaline phosphatase increased
alkaline phosphatase intestine
alkaline phosphatase liver
alkaline phosphatase normal
alkaline phosphatase placental
alkaline phosphatase renal
alkaline phosphatase serum
alkaline phosphatase tissue
alkaline reflux
alkaline reserve
alkalis
alkalizing agents
alkaloses
alkalosis
alkalosis hypokalemic
alkalosis metabolic
alkalosis respiratory
alkaptonuria
alkekengi
alkeran
alko
alkohol-injeel
all-day
all-ii
allbee
allday
allegra
allegra-d
allen's
aller
aller-aide
aller-relief
allerdryl
allerg
allergen
allergen extract
allergenic
allergenic extract
allergenic extracts
allergic
allergic alveolitis
allergic angiitis
allergic angioedema
allergic arthritis
allergic asthma
allergic atopic
allergic autoimmune
allergic blepharoconjunctivitis
allergic bronchopulmonary aspergillosis
allergic bronchospasm
allergic conditions
allergic conjunctivitis
allergic contact dermatitis
allergic cutaneous
allergic dermatitis
allergic dogs
allergic eczema
allergic edema
allergic encephalitis
allergic encephalopathy
allergic exanthema
allergic granulomatosis
allergic granulomatous angiitis
allergic myocarditis
allergic nasal
allergic pneumonitis
allergic rash
allergic reaction
allergic respiratory
allergic respiratory disease
allergic rhinitis
allergic rhinitis allergen
allergic rhinitis cause
allergic rhinitis pollen
allergic rhinoconjunctivitis
allergic skin reaction
allergic urticaria
allergic vasculitis
allergies
allergies allergic
allergies foods
allergy
allergy allergic
allergy animal
allergy atopic
allergy dermatitis
allergy drug
allergy insect
allergy test
allergy-d
allergy-relief
allernix
alleropt
allertin
allescheria
allescheriasis
allescheriosis
allforce
allied conditions
allied disorders
allium
allium cepa
allium sativum
allodermis
allodynia
allogeneic
allogeneic bone graft
allogeneic bone marrow
allogeneic peripheral
allogenic
allogenic bone marrow
allograft
allograft-associated
alloimmunisation
alloimmunization
alloplastic
alloprin
allopurinol
alloxanum
alloy
allpyral
almagel
almay
almond
almond oil
almonds
almotriptan
alnix
alnox
alnus
alnus glutinosa
alocort
alocril
aloe
aloe vera
aloe-injeel
aloe-skiing
aloelax
aloepure
aloespa
alomide
aloof
alopecia
alopecia areata
alopecia areata alopecia
alopecia mucinosa
alopecia totalis
alopecia universalis
alopecias
alophen
alopt
alp
alpenkraft
alpestre
alpet
alpha acid glycoprotein
alpha amanitin
alpha amylase decreased
alpha amylase increased
alpha antiplasmin
alpha antitrypsin deficiency
alpha beta wave
alpha fetoprotein
alpha fetoprotein amniotic
alpha fetoprotein increased
alpha fetoprotein normal
alpha foetoprotein
alpha globulin
alpha globulin increased
alpha globulin protein
alpha haemolytic
alpha hemolytic streptococcal
alpha hydroxy
alpha hydroxybutyrate dehydrogenase
alpha keri
alpha level
alpha lipoic acid
alpha macroglobulin
alpha macroglobulin high
alpha macroglobulin increased
alpha macroglobulin protein
alpha microglobulin
alpha proteinase inhibitor
alpha reductase
alpha thalassaemia
alpha thalassemia
alpha tumor
alpha's
alpha-fetoprotein
alpha-hydroxylase
alpha-lipoprotein
alpha-reductase
alpha-thalassaemia
alphacaine
alphacopherol
alphadine
alphafetoprotein
alphafoetoprotein
alphagan
alphaglobulin
alphaligo
alphanine
alphascrub
alphaviral
alphosyl
alpine
alport's
alprazolam
alprostadil
als
alsi
alsidoz
alsidrine
alsigene
alsilax
alsiline
alsiphene
alsirub
alstonia
altace
alte
alterat
alteration appetite
alteration consciousness
alteration normal
alterations
altercation
altered body temperature
altered consciousness
altered drug
altered hormone
altered mental state
altered mental status
altered mood
altered salivary gland
altered state
altered therapeutic response
alternaria
alternating esotropia
alternation
alters
althaea
alti-acyclovir
alti-amiloride
alti-beclomethasone
alti-bromazepam
alti-cholestyramine
alti-clobetasol
alti-cpa
alti-cyclobenzaprine
alti-diltiazem
alti-doxepin
alti-doxycycline
alti-erythromycin
alti-ibuprofen
alti-loperamide
alti-mexiletine
alti-prednisone
alti-ticlopidine
alti-triazolam
alti-verapamil
alu-tab
alugel
alum
alum precipitated
alumag
alumen
alumina
alumina-injeel
aluminium
aluminium tab
aluminium-injeel
aluminum
aluminum hydroxide
aluminum hydroxide gel
alupent
alveolar
alveolar bone
alveolar cell carcinoma
alveolar echinococcosis
alveolar infiltration
alveolar process
alveolar proteinosis
alveolar rhabdomyosarcoma
alveolar soft
alveolar walls
alveoli
alveolitis
alveolitis fibrosing
alveoloplasty
alveolus
alvesco
alviumeel
alvogyl
alyria
alyssa
alzheimer's
ama
amalgam tattoo
amantadine
amara
amara-injeel
amarae
amaratopfen
amaryl
amatine
amaurosis
amaurosis fugax
amaurosis unilateral
amaurotic familial
amb-tox
amber
amberine
ambi
ambient air
ambiguous
ambiguous external genitalia
ambisome
ambition loss
amblyopia
amblyopia amblyopia
amblyopia ex
amblyopia suppression
amblyopia unilateral
amblyopic
ambra
ambra-injeel
ambre
ambrosia
ambulance
ambulatory
ambulatory ecg
ambulatory peritoneal
ambulatory peritoneal dialysis
amcinonide
amd
amebae
amebiasis
amebic
amebic colitis
amebic dysentery
amebic infection
amebic liver abscess
amebic serology
amelia
ameliore
amelioree
ameloblastoma
amenorrhea
amenorrhea amenorrhea
amenorrhea primary
amenorrhea secondary
amenorrhea-galactorrhea
amenorrhoea
amenorrhoea menstruation
amenorrhoea-galactorrhoea
amentia
amer j
amerge
american college
american leishmaniasis
american psychiatric association
american trypanosomiasis
americana
americana-injeel
americanus
americanus-injeel
ametop
ametropia y
amevive
amf
amg
ami-hydro
amicar
amikacin
amikacin sulfate
amikin
amiloride
amimia
amino acid
amino acid catabolism
amino acid injection
amino acid level
amino acid metabolism
amino acid tyrosine
amino acids injection
amino-acid
amino-cerv
aminoaciduria
aminocaproic acid
aminoderm
aminohippurate
aminolevulinic acid
aminolevulinic acid urine
aminophylline
aminosyn
aminosyn m
aminosyn-pf
amiodarone
amiodarone hydrochloride
amitriptyline
aml
amlodipine
amm
ammatory
ammeltz
ammi majus
ammi visnaga
ammon
ammonia
ammoniacal dermatitis
ammoniacum
ammonium
ammonium carbonate
ammonium phosphate
ammoniuria
amnesia
amnesia amnesia
amnesia amnestic
amnesia transient
amnesic aphasia
amnestic
amnestic aphasia
amnestic syndrome
amniocentesis
amnioinfusion
amnion
amnionitis
amniorrhea
amniorrhexis
amniorrhoea
amnioscopy
amniotic band
amniotic cavity
amniotic fluid
amniotic fluid abnormal
amniotic fluid amniotic
amniotic fluid aspiration
amniotic fluid cavity
amniotic fluid decreased
amniotic fluid embolism
amniotic fluid embolus
amniotic fluid foetal
amniotic fluid increased
amniotic fluid index
amniotic fluid leakage
amniotic fluid normal
amniotic fluid volume
amniotic fluid y
amniotic infection
amniotic membranes
amo
amoeba histolytica
amoebae
amoebiasis
amoebiasis amoebic
amoebic
amoebic colitis
amoebic dysentery
amoebic infection
amoebic infections
amoebic liver abscess
amoebic lung abscess
amoeopt
amol
amoral
amorolfine�
amorphophallus
amosan
amotio retinae
amounts fluid
amox
amoxapine
amoxicillin
amoxil
amp-tab
ampelopsis
amphetamine
amphetamine related
amphetamines
amphojel
amphosca
amphotec
amphotericin b
ampi
ampicillin
ampicillin sodium
ampicin
amplitude
amplitude decreased
ampoule
ampoules
amprenavir
ampu
ampules
ampulla
ampulla vater
amputation
amputation ankle
amputation arm
amputation disarticulation
amputation finger
amputation foot
amputation forearm
amputation hand
amputation knee
amputation leg
amputation limb
amputation lower limb
amputation penis
amputation stump
amputation thumb
amputation toe
amputation upper
amputation uterus
amsa
amt
amusia
amygdala
amygdalae
amygdaloides
amygdalus
amygdeel
amyl
amyl nitrite
amylase
amylase serum
amylium
amylnitrite
amylobarbitone
amyloid
amyloid arthropathy
amyloid disease
amyloid plaques
amyloidoma
amyloidoses
amyloidosis
amyloidosis amyloidosis
amyloidosis inflammatory
amyloidosis portuguese
amyloidosis renal failure
amylophagia
amyotrophic lateral sclerosis
amyotrophy
amytal
ana
ana ana
ana negative
ana positive
ana present
ana-kit
anabolism
anacardium
anacardium occidentale
anacardium-homaccord
anacin
anacrotic
anaemia
anaemia agranulocytosis
anaemia anaemia
anaemia aplastic
anaemia associated
anaemia chronic
anaemia crisis
anaemia direct coombs
anaemia excess
anaemia folate deficiency
anaemia folic acid
anaemia haematological
anaemia haemolytic
anaemia hypochromic
anaemia iron
anaemia iron deficiency
anaemia macrocytic
anaemia megaloblastic
anaemia microcytic
anaemia normochromic
anaemia normocytic
anaemia pernicious
anaemia pregnancy
anaemia prematurity
anaemia red cell
anaemia refractory
anaemia relapse
anaemia renal failure
anaemia sickle cell
anaemia sideroblastic
anaemia unspecified
anaemia vitamin
anaemias
anaemic
anaemic hypoxia
anaerobes
anaerobic
anaerobic bacteria
anaerobic bacterial
anaerobic meningitis
anaesthesia
anaesthesia anaesthesia
anaesthesia anaesthetic
anaesthesia analgesia
anaesthesia dolorosa
anaesthesia intubation
anaesthesia respiratory tract
anaesthesia sedation
anaesthetic
anaesthetic complication
anaesthetic complications
anaesthetic induction
anaesthetic premedication
anaesthetic procedure
anaesthetics
anafranil
anagalis
anagallis
anagallis arvensis
anagrelide
anakit
anal
anal abscess
anal atresia
anal canal
anal cancer
anal carcinoma
anal dilatation
anal dilation
anal excoriation
anal fissure
anal fistula
anal fistulectomy
anal incontinence
anal infection
anal lesion
anal margin
anal pain
anal polyp
anal prolapse
anal pruritus
anal rectal
anal skin
anal sphincter
anal sphincter anal
anal sphincter electromyography
anal sphincter injury
anal sphincter tone
anal sphincterectomy
anal sphincterotomy
anal stenosis
anal stimulator
anal ulcer
anal warts
analeptics
analgesia
analgesia analgesia
analgesic
analgesic abuse
analgesic antipyretic
analgesic drug
analgesic effect
analgesic medication
analgesic nephropathy
analgesic therapy
analgesics
analgesics antipyretics
analgesique
analogs vitro vivo
analyses enzyme
analysis decreased
analysis fertility
analysis increased
analysis normal
analysis red blood
analysis respiratory
analysis urinalysis
analysis white blood
ananassa
anandron
anankastic
ananth
anantherum
anaphyl
anaphylactic
anaphylactic anaphylactoid
anaphylactic reaction
anaphylactic shock
anaphylactic transfusion
anaphylactic type
anaphylactoid
anaphylactoid purpura
anaphylactoid reaction
anaphylaxis
anaplastic
anaplastic astrocytoma
anaplastic ependymoma
anaplastic large
anaplastic osteosarcoma
anaplastic thyroid
anaplex
anapolon
anaprox
anas
anasarca
anasarca edema
anasthesia
anastomose
anastomosis
anastomosis aneurysm
anastomosis bladder
anastomosis bypass
anastomosis esophagus
anastomosis interposition
anastomosis jejunum
anastomosis small intestine
anastomosis urinary tract
anastomotic
anastomotic leak
anastomotic stenosis
anastomotic stricture
anastomotic ulcer
anastrozole
anatabs
anatar
anatherum
anatomic site
anatomical
anatrast
anbesol
anbormal
anca
ancef
anchusa
ancillary
ancylostoma
ancylostoma braziliense
ancylostoma caninum infection
ancylostoma ceylanicum
ancylostoma duodenale
ancylostomiasis
and-or
andrachne
andreoli t
andriol
androctonus australis
androcur
androcur-depot
androderm
androgel
androgen deficiency
androgen excess
androgen insensitivity syndrome
androgen replacement therapy
androgen resistance
androgen therapy
androgenetic alopecia
androgenital syndrome
androgens
androgens anabolic
andropausal
andropause
andropt
androsaemifolium
androstenedione
androstenedione decreased
anectine
anemia
anemia anemia
anemia aplastic
anemia aplastic anemia
anemia associated
anemia bone marrow
anemia chronic
anemia complicating
anemia excess
anemia folate deficiency
anemia folic
anemia folic acid
anemia glucose phosphate
anemia hemoglobinopathy
anemia hemolytic
anemia hypochromic
anemia iron
anemia iron deficiency
anemia leukopenia thrombocytopenia
anemia macrocytic
anemia megaloblast
anemia megaloblastic anemia
anemia microcytic anemia
anemia pernicious
anemia pregnancy
anemia prematurity
anemia refractory anemia
anemia secondary
anemia sickle cell
anemia sideroblastic anemia
anemia splenic
anemia vitamin
anemias
anemic
anemic hypoxia
anemone
anencephalia
anencephalus
anencephaly
anergy
anesthesia
anesthesia analgesia
anesthesia dolorosa
anesthesia general
anesthesia intubation
anesthesia local
anesthesia sedation
anesthetic
anesthetic induction
anesthetic maintenance
anesthetic procedure
anesthetic sedative
anesthetic spray
anesthetics
anesthetics sedatives
anethum graveolens
aneurysm
aneurysm abdominal aorta
aneurysm aneurysm
aneurysm aneurysms
aneurysm aorta
aneurysm aortic
aneurysm aortic arch
aneurysm arteriovenous
aneurysm ascending aorta
aneurysm cardiac
aneurysm clipping
aneurysm coronary
aneurysm coronary artery
aneurysm descending
aneurysm dissecting
aneurysm dissection
aneurysm heart
aneurysm hepatic
aneurysm iliac artery
aneurysm intracranial
aneurysm nonruptured
aneurysm operation
aneurysm peripheral
aneurysm pulmonary artery
aneurysm renal
aneurysm renal artery
aneurysm repair
aneurysm rupture
aneurysm ruptured
aneurysm splenic
aneurysm subclavian artery
aneurysm thoracic
aneurysm unruptured
aneurysm vascular
aneurysm ventricular
aneurysmal
aneurysmal bone cyst
aneurysmectomy
aneurysms
aneurysms dissections
anew
anexate
anf
anf positive
angeel
angel-shaped
angelica
angelique
angelman's
anger hostility
angibosan
angiitis
angiitis necrotizing
angiitis vasculitis
angina
angina angina pectoris
angina attack
angina coronary
angina decubitus
angina effort
angina exercise
angina ischaemic
angina pectoris
angina pectoris angina
angina pectoris coronary
angina pectoris ischaemic
angina pectoris n
angina pectoris unstable
angina rest
angina symptom
angina syndrome
angina tonsillaris
angina unstable
anginacid
anginal
anginal attack
anginal discomfort
anginal pain
anginal syndrome
angio edema
angio oedema
angio-edema
angio-oedema
angiocalcinosis
angiocentric
angiodermatitis
angiodynography
angiodysplasia
angiodysplasia caecum
angiodysplasia cecum
angiodysplasia gastrointestinal
angiodysplasia small intestine
angioedema
angioedema urticaria
angioedemas
angioembrittlement
angiofibroma
angiofibromatous
angiogram
angiogram normal
angiograph
angiography
angiography normal
angiohaemophilia
angiohemophilia
angioid streaks
angioimmunoblastic
angiokeratoma
angiokeratoma corporis diffusum
angiolipoma
angiolymphoid hyperplasia
angioma
angioma brain
angiomas
angiomatosis
angiomatous
angiomax
angiomimmunoblastic
angiomyolipoma
angiomyolipoma benign
angioneurotic
angioneurotic edema
angioneurotic oedema
angiopathic
angiopathy
angioplasty
angioplasty ptca
angiosarcoma
angiosarcoma malignant
angiosclerosis
angiosclerotic
angioscopy
angiospasm
angiotensin
angiotensin converting enzyme
angiotensin high
angiotensin ii
angiotensin ii decreased
angiotensin ii high
angiotensin ii increased
angiotensin ii low
angiotensin ii normal
angiotensin low
angiotensin normal
angiotensin-converting
angitis
angle closure glaucoma
angle eye
angle glaucoma closed
angle jaw
angle tenderness
angle's
angle-closure
angor
anguillae
anguish
angular
angular blepharoconjunctivitis
angular cheilitis
angular cheilosis
angular stomatitis
angulation
angustifolia
angustifolia-injeel
angustura
anhedonia
anhidrosis
anhydramnios
anhydrase inhibitors
anhydroglucitol
anhydrosis
anhydrotic
ani rectal
anicteric
anifen
aniline
anilinum
animal bite
animal dander
animal inoculation
animal phobia
animale
animalis
animalis-injeel
animals y
animi
anion gap
anirida
aniridia
aniridia congenital
aniridia iris
anisakiasis
anisatum
anise
aniseikonia
anisindione
anismus
anisochromia
anisocoria
anisocytes
anisocytosis
anisocytosis red blood
anisometropia
anisometropia aniseikonia
anistreplase
anisum
anivy
anix
ank
ankle
ankle arthrodesis
ankle arthroplasty
ankle brachial
ankle edema
ankle foot
ankle fusion
ankle injury
ankle jerk
ankle jerks
ankle oedema
ankle pain
ankle sprain
ankle sprains
ankles
ankyloglossia
ankylopoietica
ankylosing spondylitis
ankylosing spondylitis inflammatory
ankylosing vertebral
ankylosis
ankylosis bony
ankylosis hip
ankylosis joint
ankylosis lower
annals
annique
annular
annulare granulomatous
annuloplasty
annum
annuum
annuus
anodan-hc
anodontia
anogenital
anogenital herpes
anogenital warts
anom
anomalad
anomalies
anomalies anomalies
anomalies anterior chamber
anomalies aortic arch
anomalies congenital
anomalies external
anomalies face
anomalies great
anomalies including
anomalies inner ear
anomalies intestinal
anomalies malformations
anomalies musculoskeletal
anomalies optic disc
anomalies pulmonary
anomalies pulmonary artery
anomalies ribs
anomalies skull
anomalies spinal cord
anomalies spine
anomalous arrangement
anomalous atrioventricular
anomalous pulmonary venous
anomaly
anomaly central nervous
anomaly congenital
anomaly middle ear
anomaly optic nerve
anomaly spine
anomaly tooth
anomia
anomoly
anophthalmia
anophthalmos
anophthalmos congenital
anoplasty
anorchism
anorectal
anorectal abscess
anorectal agenesis
anorectal discomfort
anorectal disorders
anorectal infection
anorectal lesions
anorectal manometry
anorectal myectomy
anorectal stenosis
anorectic
anorexia
anorexia bulimia
anorexia nervosa
anorexia nervosa anorexia
anorexia nervosa bulimia
anorexia nervosa eating
anorexia weight loss
anorexic
anorgasmia
anoscopy
anosmia
anotia
anovular
anovular cycles
anovulation
anovulatory
anovulatory cycle
anovulvar fistula
anoxia
anoxia hypoxia
anoxic
anoxic brain damage
anoxic encephalopathy
anoxic seizures
anp
ans
anserina
anserina-injeel
ant
antabuse
antabuse effect
antacid
antacid suspension
antacid tablets
antacid therapy
antacids
antagonist
antagonist properties
antagonists
antalgic
antartic
antasthmatic
antazone
antecedent events
antecollis
antecubital
antenatal
antenatal screening
antepar
antepart
antepartum
antepartum haemorrhage
antepartum hemorrhage
anterior
anterior abdominal wall
anterior approach
anterior aspect
anterior capsular
anterior capsule
anterior cerebral artery
anterior chamber
anterior chamber cell
anterior chamber cleavage
anterior chamber eye
anterior chamber increase
anterior chamber inflammation
anterior chamber paracentesis
anterior colporrhaphy
anterior communicating artery
anterior corneal
anterior cruciate ligament
anterior dislocation
anterior eye
anterior eye chamber
anterior fascicular block
anterior guidance
anterior horn
anterior horn cell
anterior interosseous
anterior ischemic optic
anterior longitudinal ligament
anterior mediastinum
anterior membrane
anterior mi
anterior myocardial infarction
anterior nasal
anterior packing
anterior pituitary
anterior pituitary hormones
anterior pituitary hyperfunction
anterior pituitary hypofunction
anterior portion
anterior posterior
anterior posterior chamber
anterior posterior lens
anterior rectum
anterior resection
anterior scleritis
anterior segment
anterior segment anomalies
anterior segment disorders
anterior segment eye
anterior segment n
anterior soft tissue
anterior spinal artery
anterior subcapsular
anterior synechiae
anterior thoracotomy
anterior tibial
anterior tibial artery
anterior uveitis
anterior vaginal wall
anterior wall
antero septal
anterograde amnesia
anterolateral myocardial infarction
anterolateral wall
anterolisthesis
anteroposterior chest
anteroseptal
anteroseptal infarction
anteroseptal myocardial infarction
antesternal
anteversion-anteflexion
anthelios
anthelios-creme
anthelios-ecran
anthelios-lait
anthelios-stick
anthelmia
anthelminthics
anthelminthicum
anthelmintics
anthelminticum
anthelminticum-injeel
anthemis
anthemis nobilis
antherpos
antherpos-ceralip
anthoxanthum odoratum
anthraces
anthracosilicosis
anthraforte
anthrakokali
anthralin
anthranol
anthrascalp
anthrax
anti
anti bacterial
anti factor
anti factor ix
anti factor v
anti factor vii
anti factor viii
anti factor xii
anti fungal
anti fviii
anti-acide
anti-acne
anti-age
anti-ageing
anti-aging
anti-allergic
anti-baby
anti-bac
anti-bact
anti-bacterial
anti-borrelia
anti-cavity
anti-chap
anti-common
anti-d
anti-dandruff
anti-dessechement
anti-diarrheal
anti-dna
anti-erythrocyte
anti-erythropoietin
anti-factor
anti-fungal
anti-gad
anti-gas
anti-gbm
anti-globulin
anti-glomerular
anti-hbc
anti-hbe
anti-hbs
anti-hbsag
anti-hcv
anti-hiv
anti-human
anti-infective
anti-infectives
anti-inflammatory
anti-insulin
anti-intolerance
anti-islet
anti-itch
anti-la
anti-mag
anti-microbe
anti-microbial
anti-mouse
anti-nausea
anti-nauseant
anti-nausee
anti-neoplastic
anti-neutrophil
anti-oxidant
anti-pain
anti-parkinsonism
anti-pelliculaire
anti-per
anti-pers
anti-persp
anti-perspirant
anti-plaque
anti-platelet
anti-prothrombin
anti-rides
anti-ro
anti-scent
anti-shine
anti-smith
anti-solaire
anti-sperm
anti-streptococcus
anti-thyroid
anti-transpirant
anti-transpirante
anti-trypsin
anti-wrinkle
anti-xa
antiacetylcholine receptor
antiacide
antiadrenergics
antiallergic
antiallergic therapy
antianaemic
antiandrogen therapy
antianemic
antiarteriosclerotic
antiasthmatics
antibac
antibact
antibacterial
antibacterial antibacterial
antibacterial cleanser
antibacterial cleansing
antibacterial prophylaxis
antibacterial soap
antibacterial therapy
antibiotic
antibiotic associated colitis
antibiotic cover
antibiotic cream
antibiotic drugs
antibiotic ointment
antibiotic prophylaxis
antibiotic resistant
antibiotic resistant staphylococcal
antibiotic resistant strain
antibiotic sensitivity test
antibiotic therapy
antibiotic therapy occasionally
antibiotic-associated
antibiotic-induced
antibiotics
antibiotics surgery
antibiotique
antibodies
antibodies blood
antibodies drug
antibodies drugs
antibodies positive
antibodies present
antibody
antibody abnormal
antibody conjugated
antibody decreased
antibody deficiency
antibody exposure
antibody high
antibody increased
antibody negative
antibody normal
antibody positive
antibody present
antibody test
antibody therapeutic
antibody therapy
antibody titers e
antibody virus
antibody-mediated
anticachectic
anticardiolipin
anticaries
anticavity
antichimeric
anticholinerg
anticholinergic
anticholinergic agents
anticholinergic drugs
anticholinergic syndrome
anticholinergics
anticipatory anxiety
anticoag
anticoagulant
anticoagulant citrate
anticoagulant effect
anticoagulant sodium citrate
anticoagulant therapy
anticoagulants
anticoagulation
anticonvulsant
anticonvulsant drug
anticonvulsant drugs
anticonvulsant toxicity
anticonvulsants
anticoryzax
antidand
antidandruff
antidepressant
antidepressant drug
antidepressant therapy
antidepressants
antidiabetic agents
antidiarrheal
antidiarrheal drugs
antidiarrhoeal
antidiuresis
antidiuretic hormone
antidiuretic hormone abnormality
antidiuretic hormone decreased
antidiuretic hormone increased
antidiuretic hormone related
antidiuretic hormone secretion
antidol
antidotes
antidouleurs
antidrug antibody
antidysenterica
antiemetic
antiemetic drugs
antiemetic prophylaxis
antiendomysial
antiestrogen therapy
antifibrinolysin
antifibrinolysis
antiflatuent
antiflatulent
antifungal
antifungal antibiotics
antifungal cream
antifungal prophylaxis
antifungal treatment
antigas
antigastric
antigen
antigen antibody positive
antigen b
antigen ca
antigen cell
antigen challenge
antigen decrease
antigen decreased
antigen hbsag carrier
antigen igm antibody
antigen including
antigen increase
antigen increased
antigen negative
antigen normal
antigen positive
antigen positive cell
antigen positive virus
antigen signs
antigen specified
antigen type iv
antigen virus
antigliadin antibody
antiglobulin test
antigonadotrophins
antigonadotropins
antih
antihaemophilic factor
antihemophilic factor
antihist
antihistamine
antihistamine therapy
antihistaminic
antihistaminique
antihuman
antihyperlipidemic
antihypertensive
antihypertensive agents
antiinfective
antiinflammatory therapy
antilipemic
antilirium
antilles
antimalarials
antimetabolic agents
antimetropia
antimicrob
antimicrobial
antimicrobial susceptibility test
antimicrobials
antimicrobien
antimitochondrial antibody
antimonit
antimonium
antimony
antimony compounds
antimony potassium tartrate
antimuscarinics
antimycobacterial
antimycobacterial drugs
antimyocardial antibody
antineoplastic antibiotics
antineoplastic immunosuppressive
antineoplastic therapy
antineutrophil
antineutrophilic
antinuclear
antinuclear antibodies present
antinuclear antibody
antinuclear antibody positive
antinuclear factor
antinuclear factor positive
antinuclear factor test
antiodorant
antioestrogen
antioxidant
antioxidants
antip
antipelliculaire
antiper
antipers
antipersp
antiperspir
antiperspirant
antiperspirant-clean
antiperspirant-deodorant
antiperspirant-sct
antiperspirant-spring
antiphlogistics
antiphlogistine
antiphospholipid
antiplaque
antiplatelet therapy
antipoison
antiprogestational
antiprolactin therapy
antiprotozoal
antipruritics
antipsychotic agents
antipsychotic drug
antipsychotic drugs
antipsychotic-induced
antipsychotics
antipyresis
antipyretics antirheumatics
antipyrinum
antiretroviral
antirheumatic drugs
antirheumatics
antirougeurs
antis
antisep
antisept
antiseptic
antiseptic cream
antiseptic mouth
antiseptic mouthwash
antiseptic ointment
antiseptic skin
antiseptic solution
antiseptic-antiseptique
antiseptique
antiseptiques
antiseptiques-s
antisocial
antisocial behavior
antisocial behaviour
antisocial personality
antisocial personality disorder
antisol
antistreptokinase
antistreptolysin
antistreptolysin o
antistreptolysin titre
antistress
antisudorifique
antithrombin iii
antithrombin iii coagulation
antithrombin iii decreased
antithrombin iii deficiency
antithrombin iii increased
antithrombin iii low
antithyroid agents
antitoxin equine
antitoxin trivalent
antitranspirant
antitumour
antitussive
antitussive expectorant
antitussives
antivaricose
antivenin
antivert
antiviral
antiviral drug
antiviral drugs
antizol
antral
antral lavage
antral polyp
antral stenosis
antral ulcer
antrax
antrostomy
antrotomy
anturan
anu-aide
anugesic-hc
anuria
anus
anus anal
anus anorectal
anus perianal
anus rectal
anus rectum
anus sphincter
anusol
anusol-hc
anuzinc
anxiety agitation
anxiety anxiety
anxiety depression
anxiety depressive
anxiety disorder
anxiety feeling
anxiety neurosis
anxiety reaction
anxiety restlessness
anxiety state
anxiety state anxiety
anxiety states
anxiety symptoms
anxiety syndrome
anxiety-prone
anxiety-ridden
anxinix
anxiodepressive
anxiolytic
anxious depression
anxious father
anxious mood
anywear
anzemet
ao
ao-encap
aorta
aorta aortic
aorta coarctation
aorta great
aorta n
aorta preductal
aorta-pulmonary
aorta-renal
aortal
aortic
aortic aneurysm
aortic aneurysm abdominal
aortic aneurysm aortic
aortic aneurysm dissection
aortic aneurysm repair
aortic aneurysm rupture
aortic aneurysm ruptured
aortic aneurysm syphilitic
aortic aneurysm ureteric
aortic aneurysmectomy
aortic aneurysms
aortic arch great
aortic arch syndrome
aortic arteriosclerosis
aortic atherosclerosis
aortic atresia
aortic bifurcation graft
aortic body
aortic bypass
aortic calcification
aortic coarctation
aortic dilatation
aortic dissection
aortic ectasia
aortic incompetence
aortic injuries
aortic injury
aortic obstruction
aortic occlusion
aortic regurgitation
aortic rupture
aortic sclerosis
aortic stenosis
aortic stenosis aortic
aortic stenosis arterial
aortic stenosis congenital
aortic stenosis incompetence
aortic stenosis insufficiency
aortic stricture
aortic surgery
aortic thrombosis
aortic valve
aortic valve aortic
aortic valve atresia
aortic valve calcification
aortic valve cardiac
aortic valve disease
aortic valve disorders
aortic valve incompetence
aortic valve insufficiency
aortic valve prolapse
aortic valve repair
aortic valve replacement
aortic valve sclerosis
aortic valve stenosis
aortic valve tissue
aortic valvotomy
aortic valvular
aortic wall
aortic-superior
aorticopulmonary septal defect
aorticopulmonary window
aortitis
aortitis syndrome
aortitis syphilitic
aortits
aorto coronary bypass
aorto-duodenal
aorto-iliac
aorto-oesophageal
aortobifemoral graft
aortocoronary bypass
aortogram
aortograph
aortoiliac occlusive disease
aortoilial
aortopulmonary collateral
aortorenal bypass
ap
ap-c
ap-liq
apa
apache
apah
apaisante
apallic syndrome
apap
aparine
aparine-injeel
aparkane
apathy
apatit
apatite
apert's
apf
apf gel
apf topical
apf-gel
apgar score
apgar score low
apgar score normal
apgar score physical
aphagia
aphakia
aphakia congenital
aphakic cystoid macular
aphasia
aphasia aphasia
aphasia motor
aphephobia
apheresis
aphhnous
aphis
aphonia
aphose
aphrodisiac
aphth
aphtha
aphthosis
aphthous
aphthous stomatitis
aphthous ulcer
aphthous ulceration
apical
apical granuloma
apical myocardial infarction
apical periodontitis
apicectomy
apicoectomy
apis
apis mellifica
apis-homaccord
apisinum
apium graveolens
apizelen
apl
aplasia
aplasia bone marrow
aplasia cutis congenita
aplasia marrow
aplast
aplastic anaemia
aplastic anaemia unspecified
aplastic anaemias
aplastic anemia
aplastic anemia anemia
aplastic anemias
aplastic marrow
apnea
apnea apnea
apnea newborn
apnea periodic breathing
apnea prematurity
apnea syndrome
apneic
apnoea
apnoea syndrome
apnoeas
apnoeas sleep
apnoeic attack
apo
apo b
apo c
apo-acebutolol
apo-acyclovir
apo-alendronate
apo-alpraz
apo-amiloride
apo-amilzide
apo-amiodarone
apo-amitriptyline
apo-amoxi
apo-atenidone
apo-atenol
apo-azathioprine
apo-azithromycin
apo-b
apo-baclofen
apo-benazepril
apo-bicalutamide
apo-bisacodyl
apo-bisoprolol
apo-brimonidine
apo-bromazepam
apo-bromocriptine
apo-buspirone
apo-butorphanol
apo-cal
apo-calcitonin
apo-capto
apo-carvedilol
apo-cefaclor
apo-cefadroxil
apo-cefprozil
apo-cefuroxime
apo-cephalex
apo-cetirizine
apo-chlorax
apo-ciclopirox
apo-cilazapril
apo-cimetidine
apo-ciproflox
apo-citalopram
apo-clarithromycin
apo-clindamycin
apo-clobazam
apo-clomipramine
apo-clonazepam
apo-clonidine
apo-clorazepate
apo-clozapine
apo-conest
apo-cromolyn
apo-cyclobenzaprine
apo-cyproterone
apo-desipramine
apo-desmopressin
apo-dexamethasone
apo-diclo
apo-diflunisal
apo-digoxin
apo-diltiaz
apo-dipivefrin
apo-divalproex
apo-docusate
apo-domperidone
apo-doxazosin
apo-doxepin
apo-doxy
apo-enalapril
apo-erythro
apo-etodolac
apo-famciclovir
apo-famotidine
apo-fenofibrate
apo-ferrous
apo-flavoxate
apo-flecainide
apo-floctafenine
apo-fluconazole
apo-flunarizine
apo-fluoxetine
apo-fluphenazine
apo-flurbiprofen
apo-flutamide
apo-fluticasone
apo-fluvoxamine
apo-fosinopril
apo-gabapentin
apo-gain
apo-gemfibrozil
apo-gliclazide
apo-glimepiride
apo-haloperidol
apo-hexa
apo-hydralazine
apo-hydroxyquine
apo-hydroxyurea
apo-ibuprofen
apo-imipramine
apo-indapamide
apo-ipravent
apo-isdn
apo-ismn
apo-keto
apo-ketoconazole
apo-ketorolac
apo-ketotifen
apo-labetalol
apo-lactulose
apo-lamotrigine
apo-leflunomide
apo-levetiracetam
apo-levobunolol
apo-levocarb
apo-lisinopril
apo-lithium
apo-loperamide
apo-loratadine
apo-lorazepam
apo-lovastatin
apo-loxapine
apo-medroxy
apo-mefenamic
apo-mefloquine
apo-megestrol
apo-meloxicam
apo-metformin
apo-methazolamide
apo-methimazole
apo-methoprazine
apo-methotrexate
apo-methylphenidate
apo-metoclop
apo-metoprolol
apo-metronidazole
apo-midodrine
apo-milrinone
apo-minocycline
apo-mirtazapine
apo-misoprostol
apo-moclobemide
apo-modafinil
apo-nabumetone
apo-nadol
apo-naproxen
apo-nefazodone
apo-nifed
apo-nitrazepam
apo-nizatidine
apo-norflox
apo-nortriptyline
apo-oflox
apo-omeprazole
apo-ondansetron
apo-orciprenaline
apo-oxaprozin
apo-oxcarbazepine
apo-oxybutynin
apo-paclitaxel
apo-pantoprazole
apo-paroxetine
apo-pentoxifylline
apo-perindopril
apo-pimozide
apo-pindol
apo-pioglitazone
apo-pramipexole
apo-pravastatin
apo-prazo
apo-primidone
apo-procainamide
apo-prochlorazine
apo-propafenone
apo-propranolol
apo-quinine
apo-ramipril
apo-ranitidine
apo-risperidone
apo-salvent
apo-selegiline
apo-sertraline
apo-simvastatin
apo-sotalol
apo-spirozide
apo-sucralfate
apo-sulfatrim
apo-sulin
apo-sumatriptan
apo-tamox
apo-temazepam
apo-tenoxicam
apo-terazosin
apo-terbinafine
apo-terfenadine
apo-tiaprofenic
apo-ticlopidine
apo-timol
apo-timop
apo-tizanidine
apo-tobramycin
apo-topiramate
apo-trazodone
apo-triazo
apo-trimebutine
apo-trimethoprim
apo-trimip
apo-trimipramine
apo-tryptophan
apo-valproic
apo-verap
apo-warfarin
apo-zopiclone
apocrine
apocrine eccrine
apocrine gland
apocynum
apocynum cannabinum
apolipoprotein
apolipoprotein b
apolipoprotein b apolipoprotein
apolipoprotein b increased
apolipoprotein b low
apolipoprotein c
apolipoprotein e
aponeurositis
apoplastic
apoplectic
apoplexy
apoprotein
apoprotein b
apoptosis
apoptotic
appear high risk
appear identical
appear possible
appear related
appearance normal
appears increasing
appedrine
appendage
appendagitis
appendectomy
appendiceal
appendiceal abscess
appendiceal mucocele
appendicectomy
appendicitis
appendicostomy
appendix epididymis
appendix lymphoid
appendix testis
appendix vermiformis
appetite
appetite appetite
appetite suppressant
appetite suppression
applanation tonometry
applaud
appli
applicat
application external
application orthodontic
application site
application therapeutic
apprehension
apprehension anxiety
approach classification
approach identify
approach taken
appropriate drugs
approximal
approximately combination
approximately known
apraclonidine
apraxia
apraxia aphasia
apres
apresoline
apricot
aprosody
apsora
aptivus
aptt
aptt prolonged
aptyalia
aptyalism
apudoma
aq
aqua
aqua-bosan
aqua-ear
aquablock
aquacort
aquaderm
aquaflur
aquafresh
aquagel
aquagenic
aquapak
aquaphor
aquaradiance
aquasept
aquashield
aquasite
aquasmooth
aquasol
aquasol e
aquasource
aquastan
aquastop
aquaticum
aquaticum-injeel
aqueductal stenosis
aqueous
aqueous base
aqueous extract
aqueous humor
aqueous humor anterior
aqueous suspension mg
aquifolium
aquifolium-injeel
aquilegia
aquired
ar
ar-liq
ar-tab
arabica
arachnitis
arachnodactyly
arachnoid cyst
arachnoiditis
arachnoiditis adhesive
arachnoiditis arachnoiditis
arachnophobia
aralen
aralia
aramis
aranea
aranesp
araneus
arasma
arava
arbonne
arborescens
arboreum
arboviral infection
arboviral infections
arbutinum
arbutus
arc syndrome
arch
arch aorta
arch aortogram
archangelica
arched
archrelationship
arco
arctic
arctium lappa
arctostaphylos
arcuate
arcuate scotoma
arcuate visual field
arcus
arcus senilis
arden
ards
area including
area n
area normal
areca catechu
aredia
areel
areflexia
areflexic
aregenerative
aregenerative anaemia
aregenerative anemia
arenaviral
areosol
arestocaine
arf
arf characterized
argatroban
argemone mexicana
argent
argentaffinoma
argentea
argentia
argentine haemorrhagic fever
argentine hemorrhagic fever
argentit
argentous
argentum
arginase
arginase deficiency
arginax
argininosuccinate lyase
argininosuccinate synthetase
argumentativeness
argyll robertson
argyll-robertson
argyria
ariboflavinosis
aribosan
aricept
arimidex
aristocort
aristocort-tab
aristoform
aristolochia
aristospan
arithmetical
arixtra
arizona group
arkodyne
arkonsol
arlidin
arm amputation
arm hand
arm length
arm pain
arm prosthesis
arm y
armax
armoracia
armoricia
armpits
arms legs
arms y
arnica
arnica montana
arnica-heel
arnicaid
arnix
arnold-chiari
arom
aromasin
aromatase
aromatherapy
aromatic
aromatica
aromatics
aromaticum
aromatique
arome
aronson
arousal
arousal sleep
arovit
arr
arrangement pancreaticobiliary
arrebenta
arrest anuria
arrest apnea
arrest cardiac
arrest erythroid
arrest heart
arrest ventricular arrhythmias
arrested development
arrested labour
arrested stage
arrhythmia
arrhythmia absoluta
arrhythmia arrhythmia
arrhythmia atrial
arrhythmia cardiac
arrhythmia sinus
arrhythmia supraventricular
arrhythmia ventricular
arrhythmias
arrhythmias cardiac
arrhythmias cardiac arrest
arrhythmic
arrhythmogenic
arrid
arrid extra
arrythmia
arrythmin
arsenic
arsenic compounds
arsenic present
arsenic toxicology
arsenical
arsenicum
art-gel
artane
artechol
artefacta
artefacta skin
artemesia
artemisia
artemisiaefolia
artemisiaefolia-injeel
artemisiafolia
artemisiaplex
artemisiefolia
arterectomy
arterial
arterial aneurysm
arterial anomaly
arterial arteriolar
arterial blood gases
arterial blood ph
arterial blood pressure
arterial branch
arterial bypass
arterial calcification
arterial catheterisation
arterial catheterization
arterial compression
arterial decreased
arterial disease
arterial dissection
arterial embolectomy
arterial embolisation
arterial embolism
arterial embolus
arterial graft
arterial haemorrhage
arterial hemorrhage
arterial hypertension pah
arterial hypertension pulmonary
arterial hypotension
arterial injury
arterial insufficiency
arterial ischaemia
arterial ischemia
arterial ligation
arterial limb
arterial normal
arterial obstruction
arterial occlusion
arterial occlusive disease
arterial pressure
arterial pressure carbon
arterial pressure decreased
arterial pressure high
arterial pressure increased
arterial pressure low
arterial pressure normal
arterial pressure oxygen
arterial pressure tachycardia
arterial pressure vascular
arterial reaction
arterial reconstruction
arterial repair
arterial rupture
arterial spasm
arterial stenosis
arterial switch
arterial systolic pressure
arterial thromboembolism
arterial thrombosis
arterial wedge pressure
arterialisation
arterialization
arteries
arteries arterioles
arteries extremities
arteries n
arterio-venous
arteriogram
arteriogram abnormal
arteriogram normal
arteriograph
arteriolar nephrosclerosis
arteriolar resistance decreased
arteriolar resistance increased
arteriopathy
arteriosclerosis
arteriosclerosis arteriosclerosis
arteriosclerosis cerebrovascular
arteriosclerosis coronary artery
arteriosclerosis lower extremities
arteriosclerosis obliterans
arteriosclerotic
arteriosclerotic cardiovascular disease
arteriosclerotic dementia
arteriosclerotic gangrene
arteriosclerotic heart disease
arteriosis
arteriospasm
arteriosus persistent
arteriovenous
arteriovenous aneurysms
arteriovenous anomaly
arteriovenous fistula
arteriovenous fistula aneurysm
arteriovenous fistula ligation
arteriovenous fistula occlusion
arteriovenous fistula pulmonary
arteriovenous fistula thrombosis
arteriovenous fistula vascular
arteriovenous graft
arteriovenous malformation
arteriovenous malformation vascular
arteriovenous malformations
arteriovenous shunt
arteriovenous shunt thrombosis
arteritic
arteritic ischaemic
arteritis
artery
artery anastomosis
artery aneurysm
artery anomaly
artery atherosclerosis
artery bypass
artery bypass graft
artery compression syndrome
artery coronary artery
artery disease cerebrovascular
artery disease coronary
artery dissection
artery dissections
artery embolism
artery embolus
artery fibromuscular dysplasia
artery hypoplasia
artery injury
artery lower extremity
artery n
artery neck
artery normal
artery obstruction
artery occlusion
artery occlusion cardiac
artery occlusion cerebrovascular
artery occlusion coronary
artery occlusion hepatic
artery occlusion pressure
artery occlusion renal
artery occlusion stenosis
artery pressure mpap
artery pseudoaneurysm
artery reaction
artery rupture
artery shunt
artery stenosis
artery stenosis coronary
artery stenosis renal
artery stenosis vascular
artery syndrome
artery thrombosis
artery thrombosis renal
artery trunk
artery upper extremity
artery vascular
artery vein
arthitis
arthralgia
arthralgias fever
arthrectomy
arthricare
arthricin
arthriflex
arthrisan
arthritic
arthritic hand
arthritic pains
arthritic-like
arthritis
arthritis arthritis
arthritis arthropathies
arthritis gout
arthritis gouty
arthritis involving
arthritis joint
arthritis knees
arthritis le
arthritis lupus
arthritis lupus erythematosus
arthritis mutilans
arthritis pain relief
arthritis rheumatoid
arthritis rheumatoid arthritis
arthritis septic
arthro
arthrocare
arthrocentesis
arthrodesis
arthrodesis hip
arthrodesis joint
arthrodesis knee
arthrodesis shoulder
arthroereisis
arthrofibrosis
arthrogram
arthrograph
arthrography
arthrogryposis
arthromyalgia
arthropathic
arthropathies
arthropathy
arthropathy involving
arthropathy peripheral
arthropathy psoriatic
arthroplasty
arthroplasty hip
arthroplasty joint
arthroplasty knee
arthroplasty metacarpophalangeal
arthropod
arthropod bite
arthropod-borne
arthropods
arthroscopic surgery
arthroscopy
arthrosis
arthrosis arthrosis
arthrosis deformans
arthrotec
arthrotomy
arthrotomy removal
arthus phenomenon
arthus reaction
arthus-type
artic
artichaut
articho-nat
artichobyl
artichoke
articular calcification
articular cartilage
articular cartilage site
articular disc
articular gout
articular involvement
articulation problem
articuli
artifact
artificial anus
artificial cardiac pacemaker
artificial heart
artificial insemination
artificial insemination donor
artificial insemination husband
artificial kidney
artificial larynx
artificial menopause
artificial pneumothorax
artificial rupture
artificial sweetener
artificial tear
artificial tears
artificial urinary
artis-heel
artisial
artistry
artrial
artriben
artrikor
artritol
artriva
artrol
artryl
arum
arum maculatum
arundo
arvense-injeel
arvensis
aryepiglottic fold
aryepiglottis
arytenoidopexy
asa
asa foetida
asa mg
asa tablets
asacol
asadol
asafoetida
asaphen
asarum
asarum europaeum
asasantine
asbestos
asbestos exposure
asbestosis
asbestosis occupational
asc
asc-h
asc-us
ascariasis
ascaris lumbricoides infection
ascending
ascending cholangitis
ascending colon
ascites
ascites ascites
ascites chylous
ascites hydrothorax
asclepias
asclepias curassavica
asclepias syriaca
ascofer
ascor
ascorbate
ascorbate ascorbic acid
ascorbate plus
ascorbate-c
ascorbates
ascorbex
ascorbic
ascorbic acid
ascorbic acid abnormal
ascorbic acid decreased
ascorbic acid deficiency
ascorbic acid increased
ascorbic acid injection
ascorbic acid normal
ascorbplex
ascribed
asd
asendin
asept
asept-all
asepta
aseptic meningitis
aseptic necrosis
aseptic peritonitis
asexual
asherman's
ashley
asialia
asian tick
asiatica
asiderotic
asimina
asked comment
askin's
aslo
asm
asmavent
asmol
aso
aso titre
asoca
asocial
asocial antisocial
asp-liq
asp-tct
asparaginase
asparagine
asparagus
aspartame
aspartate
aspartate aminotransferase
aspartate aminotransferase increase
aspartate aminotransferase increased
aspartate aminotransferase liver
aspartate aminotransferase normal
aspartic acid increased
aspartylglucosaminuria
asped
aspen
aspercreme
asperger's
aspergilla
aspergilloma
aspergillosis
aspergillosis aspergillus
aspergillus
aspergillus antibody
aspergillus aspergillus
aspergillus flavus
aspergillus flavus infection
aspergillus fumigatus
aspergillus fumigatus infection
aspergillus infection
aspergillus infections
aspergum
aspermia
asperula
asphodeloides
asphyxation
asphyxia
asphyxia asphyxia
asphyxia hypoxemia
asphyxia neonatal
asphyxiating thoracic dystrophy
asphyxiation
aspir
aspiration
aspiration anaesthetic
aspiration biopsy
aspiration bladder
aspiration blood
aspiration bronchial
aspiration curettage
aspiration cyst
aspiration irrigation
aspiration joint
aspiration lavage
aspiration needle
aspiration percutaneous
aspiration pleural
aspiration pneumonia
aspiration pneumonitis
aspiration soft
aspiration syndrome
aspiration technique
aspiration vitreous
aspirin
aspirin plus
aspirin tablets
aspirin-sensitive
asplenia
aspopt
aspt
asr
assainissant
assainissante
assassination
assault victim
assay
assay positive
assay virus
asses
assessment physical
assessment pulmonary arterial
assistance device
assisted delivery
assisted vaginal
assisted ventilation
assoc
associated abnormal
associated anomalies
associated anovulation
associated anterior
associated antibiotic therapy
associated bacterial
associated certain
associated childbirth
associated congenital anomalies
associated connective tissue
associated decreased
associated diarrhea
associated diarrhoea
associated disease
associated diseases
associated disorders
associated disturbances
associated drugs
associated endocrine
associated factors
associated female
associated fever
associated fluid
associated gastrointestinal
associated hematological
associated hyperglycemia
associated increased intracranial
associated infections
associated infectious
associated inflammatory
associated left
associated lung
associated metabolic disorders
associated n
associated neoplasias
associated neoplasms
associated neurological
associated normal
associated ocular
associated ocular anomalies
associated oral contraceptive
associated pain
associated pneumonia
associated psychological factors
associated pulmonary
associated respiratory
associated respiratory depression
associated retinal
associated severe
associated sodium
associated sudden
associated symptoms
associated syndromes
associated systemic
associated thrombus formation
associated use
associated variety
associated vascular
associated viral diseases
associated virus
associated vitamin
assorted
ast
astacus fluviatilis
astasia
astatic seizure
astatine
asteatosis
asteatotic
astereognosis
asterias
asterias rubens
asterixis
asteroid
asteroid hyalosis
asth
asthenia
asthenic
asthenic personality disorder
asthenopia
asthenospermia
asthenozoospermia
asthforce
asthma
asthma allergic
asthma asthma
asthma bronchial asthma
asthma bronchitis
asthma bronchospasm
asthma chronic
asthma chronic obstructive
asthma exercise induced
asthma extrinsic
asthma heart failure
asthma late onset
asthma obstructive
asthma-like
asthmatic
asthmatic attack
asthmatic bronchitis
asthmatic crisis
asthmatic wheezing
asthmatics
asthmatoid bronchitis
asthnix
astigmatism
astigmatism refractive
astone
astr
astracaine
astragalus
astral
astricumeel
astrin
astring
astringent
astringents
astrocytoma
astrocytoma low grade
astrocytoma-ependymoma
astrocytoma-oligodendroglioma
astroviral
astrovirus
asymmetric
asymmetrical
asymmetry
asymptom
asymptomatic
asymptomatic bacteriuria
asymptomatic bacteriuria urinary
asymptomatic infection
asymptomatic neurosyphilis
asynergia
asystole
asystole ventricular
asystolia
asystolic
atacand
atarax
atasol
ataxia
ataxia ataxia
ataxia cerebellar
ataxia choreoathetosis
ataxia gait
ataxia telangiectasia
ataxia telangiectasia congenital
ataxia telangiectasia immune
ataxic
ataxic gait
atelectasis
atelocollagen
atenolol
ateria-heel
atgam
atherectomy
atheroembolism
atheroma
atheroma coronary
atheromatosis
atheromatous plaque
atherosclerosis
atherosclerosis aorta
atherosclerosis arteries
atherosclerosis cerebral
atherosclerosis extremities
atherosclerosis obliterans
atherosclerosis occur
atherosclerosis renal artery
atherosclerosis specified
atherosclerotic cardiovascular disease
atherosclerotic dementia
atherosclerotic disease
atherothrombosis
athetoid
athetoid cerebral palsy
athetoid movements
athetosis
athlete
athlete's
athletes
athletic heart
atitude
ativan
atlantoaxial instability
atlas-axis
atll
atmospheric pressure
atomare
atomizer
atonia
atonic
atonic bladder
atonic haemorrhage
atonic seizures
atonic uterus
atony
atony bladder
atony urinary bladder
atopic
atopic asthma
atopic dermatitis
atopic dermatitis eczema
atopic dermatitis related
atopic disorders
atopic eczema
atopic rhinitis
atopy
atopy atopic
atorvastatin
atovaquone
atovaquone-proguanil
atr
atra
atracurium
atracurium besylate
atresia
atresia anorectal
atresia aortic
atresia congenital
atresia esophagus
atresia external
atresia intestinal
atresia large
atresia pulmonary
atresia repair
atresia stenosis
atresia tracheal
atresia tricuspid
atresia vagina
atrial
atrial arrest
atrial arrhythmia
atrial beats
atrial bigeminy
atrial conduction time
atrial extrasystoles
atrial fibrillation
atrial fibrillation flutter
atrial fibrillation paroxysmal
atrial fibrillation rapid
atrial flutter
atrial flutter fibrillation
atrial flutter supraventricular
atrial hypertrophy
atrial lead
atrial myocardial
atrial pressure
atrial pressure cardiac
atrial pressure increased
atrial rhythm
atrial septal defect
atrial tachycardia
atrial thrombosis
atrial trigeminy
atrial ventricular
atrial-paced
atriance
atrichia
atrichosis
atridox
atrioventricular
atrioventricular av block
atrioventricular block
atrioventricular block cardiac
atrioventricular block complete
atrioventricular block incomplete
atrioventricular block second
atrioventricular canal
atrioventricular conduction time
atrioventricular junctional
atrioventricular nodal reentrant
atrioventricular sequential pacing
atripla
atrium pulmonary artery
atro-bosan
atromid s
atromid-s
atroph
atrophic
atrophic gastritis
atrophic rhinitis
atrophic skin
atrophic vaginitis
atrophicae
atrophicus
atrophie blanche
atrophies
atrophoderma pasini
atrophy
atrophy adrenal
atrophy adrenal cortex
atrophy atrophy
atrophy choroid
atrophy cupping
atrophy iris
atrophy mucosal
atrophy muscle
atrophy neurological
atrophy neurological disorders
atrophy optic
atrophy optic disc
atrophy optic nerve
atrophy pancreas
atrophy peripheral
atrophy salivary gland
atrophy skeletal muscle
atrophy skin
atrophy testis
atrophy thyroid
atrophy tongue
atrophy vascular
atrophy vulva
atropic vaginitis
atropine
atropine injection
atropine sulfate
atropine sulphate
atropine-like
atropinum
atropisol
atropurpurea
atropurpureus
atrovent
att
attack angina pectoris
attacks narcolepsy
attapulgite
attempt suicidal
attempt suicide
attempted abortion
attempted murder
attempted rape
attempted suicide
atten
attention arousal
attention behavior
attention cognitive
attention deficit
attention mental
attention-seeking
attentiveness
attenuated
attenuation
attic
atticoantral
attitude change
attitude changed
atx
atx-force
atypical
atypical angina
atypical antipsychotics
atypical fibroxanthoma
atypical glandular cells
atypical hyperplasia
atypical lymphocytes
atypical measles
atypical mycobacterial
atypical mycobacterial infection
atypical mycobacterial infections
atypical mycobacteriosis
atypical mycobacterium
atypical petit mal
atypical pneumonia
atypical proliferating
atypical psychosis
atypical squamous cells
au lait spots
audio visual
audiogram
audiometric
audiometric test
audiometry
audiovisual
auditory
auditory acuity
auditory canal
auditory canal atresia
auditory discrimination
auditory evoked potentials
auditory evoked response
auditory function
auditory hallucinations
auditory meatus
auditory nerve
auditory normal
auditory perception
auditory processing disorder
auditory tube
auditory visual
auer bodies
augmentation genioplasty
augmentation mammoplasty
augmentation rhinoplasty
augustifolia
aura
aural
aural disorders
aural polyp
auralgan
auranofin
aurantium
aurea
aurea-injeel
aureomycin
aureum
aureus
aureus infection
aureus sepsis
aureus-injeel
auria
auribosan
auricle
auricle ear
auricle external
auricular
auricular cartilage
auricular fibrillation
auricular perichondritis
auriculotemporal syndrome
auriculoventricular
aurimed
aurisan
auro
auro-dri
aurum
aurumheel
aus
auscultatory
austin-flint
austistic
australia antigen positive
australiensis
australis
auth
authentic
autism
autistic
autistic behavior
autistic behaviour
auto
auto antibody
auto-antibody
auto-bronzant
auto-bronzante
auto-injector
autoantibody
autoantibody response
autobronzant
autobronzante
autofocus
autogel
autograft
autoimmune
autoimmune anemia
autoimmune destruction
autoimmune diabetes
autoimmune disease
autoimmune disorder
autoimmune disorders
autoimmune haemolysis
autoimmune haemolytic anaemia
autoimmune haemolytic anaemias
autoimmune haemolytic disease
autoimmune hemolysis
autoimmune hemolytic anemia
autoimmune hemolytic anemias
autoimmune hepatitis
autoimmune nephritis
autoimmune neutropenia
autoimmune syndrome
autoimmune thrombocytopenia
autoimmune thyroiditis
autoimmunity
autoinflammatory
autoinoculation
autologous
autologous blood transfusion
autologous bone graft
autologous bone marrow
autologous graft
autologous peripheral
autologous vein bypass
autolysis
automated peritoneal dialysis
automatic audiometry
automatic implantable
automatism
automatisms
automobile
automobile accident
autonomic
autonomic dysfunction
autonomic dysreflexia
autonomic failure
autonomic function
autonomic ganglionectomy
autonomic imbalance
autonomic instability
autonomic nerve
autonomic nervous
autonomic nervous imbalance
autonomic nervous n
autonomic neuropathy
autonomic neuropathy autonomic
autonomic parasympathetic
autonomic vascular
autophony
autopsy
autosensitisation
autosensitization
autosomal anomalies
autosomal chromosomal
autosomal chromosome
autosomal deletion
autosomal dominant
autosomal recessive
autotransfusion
autotransfusion blood
autumnale
autumnalis
aux
auxiliary
auxiliary heart
auxiliary liver
av block
av block av
av block degree
av block second
av dissociation
av fistula
av malformation
av nodal reentrant
av nodal tachycardia
avagard
availability drug
available identify
avalide
avamys
avandamet
avandaryl
avandia
avant garde
avapro
avascular necrosis
avascular necrosis bone
avascular necrosis femoral
avastin
avaxim
avc
avec
aved
aveda
aveeno
avelox
avena
avena sativa
avene
avengers
aventyl
aversion
avian influenza
avian influenza virus
aviane
aviculaire
aviculare
avicularia
avicularis-injeel
avitaminosis
avlosulfon
avodart
avoidant
avoine
avonex
avs-comp
avulsion
avulsion fracture
avulsion injury
avulsion nail
aw
awaken
awakening
awakes
awaking
awesome
axe
axenfeld
axenfeld's
axenfeld-rieger
axert
axial hiatal hernia
axial tomogram
axial tomography head
axid
axilla
axilla upper
axillary
axillary adenopathy
axillary artery
axillary artery aneurysm
axillary artery thrombosis
axillary lymph
axillary lymph node
axillary lymph nodes
axillary lymphadenitis
axillary mass
axillary metastases
axillary nerve
axillary nerve block
axillary region
axillary tail
axillary vein
axillary vein thrombosis
axillosubclavian
axis
axis ecg
axis left axis
axis normal
axis right
axonal
axonal injury
axonal membrane
axonal neuropathy
axonotmesis
ayds
ayercillin
azadirachta indica
azatadine
azathioprine
azelaic acid
azelastine
azeo
azilect
azithromycin
azmacort
azo-dyes
azoospermia
azoospermia spermatogenesis
azopt
azotaemia
azotemia
azotemia prerenal
azotemia renal
azt
aztreonam
azurite
azuro
azzaro
b abnormal
b anti
b antigen positive
b c complex
b c d
b c mg
b case
b cavity
b complex
b complex c
b core antigen
b d
b d glucose
b deficiency
b e antigen
b e c
b e s
b e t
b encephalitis
b et al
b factor ix
b folic acid
b hepatic
b high
b infection hepatitis
b lactic acidosis
b lymphoma
b mg
b n
b negative
b normal
b p
b parapertussis
b pertussis
b plus c
b positive
b r
b r e
b s d
b stress
b support
b surface antibody
b surface antigen
b t
b tension
b term
b test
b time
b viral
b virus core
b virus encephalitis
b virus hbv
b virus infection
b virus surface
b virus virus
b vitamin b
b vitamin e
b vitamins
b w
b y
b's
b-bubblegum
b-carot
b-carotene
b-cell
b-cmplx
b-comp
b-complex
b-compound
b-d
b-easy
b-folic
b-immunoblastic
b-k
b-large
b-lymphoblastic
b-lymphocyte
b-lymphocytic
b-mint
b-plex
b-plus
b-stress
b-stresselect
b-type
b-vits
babbling
babesia
babesia infections
babesiosis
babesiosis babesia
babies born
babinski present
babinski reflex
babinski sign
baboon
baby blues
baby powder
baby syndrome
babys
bac
bace
bach's
bacid
baciguent
baciject
bacillary
bacillary dysentery
bacillary infections
bacilli
bacillus
bacillus cereus
bacillus fragilis
bacillus pyocyaneus
bacimyxin
bacitin
bacitracin
bacitracin ointment
bacitracin-neomycin
back-aid
back-ease
back-ese
backache
background diabetic retinopathy
background e g
background retinopathy
backward
backwash
baclofen
bacnix
bacopt
bact
bacteraemia
bacteremia
bacteria blood
bacteria body
bacteria identification
bacteria identified
bacteria organisms
bacteria sputum
bacteria tissue
bacteria urine
bacteria wound
bacterial
bacterial allergy
bacterial antigen
bacterial corneal
bacterial corneal ulcer
bacterial culture
bacterial diarrhea
bacterial diarrhoea
bacterial diseases
bacterial dna
bacterial endocarditis
bacterial enteritis
bacterial flora
bacterial food poisoning
bacterial growth
bacterial infection
bacterial infections
bacterial infections central
bacterial infections conditions
bacterial infections skin
bacterial infectious
bacterial labyrinthitis
bacterial lower
bacterial meningeal
bacterial meningitis
bacterial middle ear
bacterial pericarditis
bacterial pneumonia
bacterial pyelonephritis
bacterial resistance
bacterial respiratory tract
bacterial sepsis
bacterial skin
bacterial test
bacterial tracheitis
bacterial upper respiratory
bacterial vaccines
bacterials
bacteriological histological examination
bacteriostatic
bacteriostatic water
bacteriotherapy
bacterium
bacteriuria
bacteriuria bacterial
bacteriuria pregnancy
bacteriuria urinary
bacteroides bacteraemia
bacteroides bacteremia
bacteroides fragilis
bacteroides infection
bacti-foam
bacti-stat
bactigras
bactine
bactisan
bacto
bactoshield
bactrim
bactrim roche
bactroban
bad breath
bad dreams
bad taste
badiaga
baer
bagassosis
bagatelle
baggasosis
bain
baja
bakanasan
baker's
baking
baking soda
baktera
bal oil
balanc
balance blood gas
balance disturbances
balanced autosomal translocation
balanced ratio
balanced salt solution
balancing
balanitis
balanitis xerotica obliterans
balanoposthitis
balantidia
balantidiasis
balantidium coli
baldness
baldrian
baldriana
balint's
ballard
ballismus
ballistics
balloon atrial septostomy
balloon catheter embolectomy
balloon dilation
balloon insertion
balloon placement
balloon removal
balloon-occluded
ballooning
ballota
balm
balminil
balneotherapy
balnetar
balo's
balsalazide
balsam
balsam peru
balsamina
balsamina-injeel
balsamum
balsamun
balsaris
balsulph
baltic
balzarol
bambin
bambou
bancroftian filariasis
bancroftii
band absent
band friction
band keratopathy
band neutrophil
band neutrophil count
band present
band syndrome
band-aid
band-like
band-shaped
bandage
bandemia
bandi
banding
banding chromosome
banishing
bankart lesion
bankowski
bankruptcy
baptisia
bar soap
bar-dry
bar-for
bar-frag
bar-oily
bar-or
baraclude
barbariae
barbata
barber's
barbilixir
barbitur
barbiturate
barbiturate abuse
barbiturate intoxication
barbiturate type
barbiturates
bardet-biedl
bari-vit
bariatric
bariatric surgery
baricon
barijodeel
baritosis
barium chloride
barium double contrast
barium enema
barium enema normal
barium meal
barium meal follow
barium sulfate
barium swallow
bark extract
barlow's
barnett
baro
barocat
barosinusitis
barosma
barosperse
barotitis
barotitis media
barotrauma
barre-lieou
barrel
barrett syndrome
barrett's
barriere
barst
bartholin's
bartholinitis
barton's
bartonella
bartonellosis
barts
bartter's
baryta
baryum
basal cell carcinoma
basal cell epithelioma
basal cell naevus
basal cell nevus
basal cell papilloma
basal ganglia
basal ganglion
basal metabolism
basal squamous cell
basaljel-cap
basaloid carcinoma
base balance abnormal
base balance blood
base balance normal
base e
base excess
base excess blood
base excess decreased
base excess increased
base metacarpal
base neck
base skull
base thumb
base tongue
basecoat
based data
based definition
based exclusion
based foundation
based known
based presence absence
based test
based treatment
basedow's
baseline renal function
basement membrane antibody
basement membrane disease
basi
basic protein cerebrospinal
basic protein increased
basic protein normal
basic requirements
basics
basilar artery
basilar artery occlusion
basilar artery stenosis
basilar artery thrombosis
basilar insufficiency
basilar invagination
basilar migraine
basilicum-injeel
basiliximab
basis buoyant
basis severity
basophil
basophil count
basophilia
basophilic
basophilic leukemia
basophils
basophils increased
basosquamous
basosquamous carcinoma
bat ear
bat ears
bateman's
bath oil
bathing
bathyhypaesthesia
bathyhypesthesia
batista
baton
batten's
battered
battered baby
battery depletion
battery failure
battery replacement
battle fatigue
bau ml
bauman
baume
bausch lomb
bauxite
baxedin
bayberryplex
baycol
baza
baza-pro
bazin's
bb y
bbbd
bbcz
bbg
bblgum
bc-i
bcaa
bcc
bcg
bcg infection
bcg vaccine
bci
bcr
bd
beads
beam radiation therapy
beano
bearing surface
beat atrial
beats
beats extrasystoles
beaute
beautel
beauticontrol
beautifying
beauty-compact
bebe
beben
bebes
bebia
bebulin
bec
becaplermin
beccabunga
bechterew's
becker's
beckeron
beckwith-wiedemann
beclodisk
becloforte
beclomethasone
beclomethasone dipropionate
beclomethasone dipropionate nasal
beclomethasone dipropionate oral
beclovent
beconase
bed bug
bed rest
bed wetting
bedbug
bedoz
bedridden
bedtime
bedwetting
bee sting
bee sting hypersensitivity
beech
beech nut
beech-nut
beef adrenals
beef brain
beef kidney
beef liver
beef lung
beef pancreas
beef tapeworm
beehrs
beers
behavior
behavior affected
behavior brain
behavior disorder
behavior emotional
behavior hyperactive
behavior kidney
behavior liver
behavior n
behavior plasma
behavioral
behavioral abnormalities
behavioral disturbance
behavioral psychiatric
behavioral sciences
behaviour behaviour
behaviour disorder
behaviour disorders
behavioural disorder
behavioural psychiatric
behavioural symptoms
behaviours
behcet disease
behcet syndrome
behcet's
behcet-like
behcets disease
behrman
bei
beig
beige
beigelii
bekesy automatic
bekunis
belching
bell's
belladona
belladone
belladonna
belladonna-homaccord
belladonna-injeel
bellergal
belligerence
belligerency
belligerent
bellis
bells
belly
beminal
bemosin
ben-gay
benadryl
benazepril
bence jones
bence jones protein
bence jones proteins
bence jones proteinuria
benedictus
benedictus-injeel
benefiance
beneficial effect
benefix
benejoint
benemid
bengay
benign
benign adrenal
benign basal cell
benign biliary
benign bone
benign breast
benign breast neoplasm
benign breast neoplasms
benign colonic
benign congenital
benign cranial
benign cutaneous
benign duodenal
benign esophageal
benign essential hypertension
benign essential tremor
benign familial
benign gastric
benign gastric polyp
benign gastrointestinal
benign gliomas
benign hepatic
benign hydatidiform mole
benign intracranial hypertension
benign laryngeal
benign localized
benign lung
benign lymph node
benign lymphoma
benign malignant breast
benign mammary
benign mammary dysplasia
benign mediastinal
benign meningioma
benign mesothelioma
benign monoclonal
benign mucous membrane
benign muscle
benign neoplasm
benign neoplasms
benign ocular
benign oesophageal
benign osteoblastoma
benign ovarian
benign ovarian neoplasms
benign ovarian tumor
benign parotid
benign paroxysmal
benign paroxysmal positional
benign pigmented
benign pleural
benign pleural mesothelioma
benign polyp
benign positional vertigo
benign prostate
benign prostatic
benign prostatic hyperplasia
benign prostatic hypertrophy
benign reactive
benign recurrent
benign renal
benign respiratory tract
benign salivary gland
benign skin
benign soft tissue
benign spinal cord
benign tertian
benign thyroid
benign tumor
benign tumour
benign ureteric
benign urinary tract
benign vaginal
benign vascular
benjoin
bennet's
bennett
benoquin
benoxinate
benoxyl
bensylate
bentasil
bentylol
benuryl
benylin
benzac
benzaclin
benzagel
benzalkonium
benzalkonium chloride
benzalkonium chloride solution
benzamycin
benzathine penicillin
benzene homologues
benzin-injeel
benzinum
benziocum
benzocaine
benzodiazepine
benzodiazepine tranquilizers
benzodiazepine-based
benzodiazepines
benzodiazepines phenothiazines
benzoic acid
benzoicum
benzoicum-injeel
benzoin
benzoinspray
benzolum
benzonatate
benzoyl peroxide
benzphetamine
benztropine
benztropine mesylate
bepridil
berardi
berberis
berberis-homaccord
berdon's
bereavement
bereavement issues
beri beri
beriberi
berkow
berlin heidelberg
bermuda
berna
bernard-soulier
berotec
berries
berry
berry aneurysm
berylliosis
beryllium
beryllium compounds
bestiality
beta
beta c
beta carotene
beta carotene plus
beta carotene vitamin
beta cell destruction
beta cell volume
beta cells increased
beta globulin
beta globulin increased
beta glycoprotein
beta haemolytic streptococcal
beta hemolytic streptococcal
beta human chorionic
beta hydroxycortisol
beta ketothiolase deficiency
beta microglobulin
beta microglobulin increased
beta microglobulin low
beta microglobulin normal
beta microglobulin protein
beta microglobulin urine
beta thalassaemia
beta thalassaemic
beta thalassemia
beta vulgaris
beta-adrenergic
beta-alanine
beta-c
beta-car
beta-carotene
beta-ce
beta-hydroxybutyric
beta-hydroxylase
beta-lipoprotein
beta-retinol
beta-sitosterol
beta-thalassaemia
beta-tim
betacaine
betacarotene
betacept
betacol
betacort
betaderm
betadine
betadine solution
betadine surgical
betadine vaginal
betadyn
betafant
betafood
betagan
betagard
betagel
betaglobulin
betahaemolytic
betahemolytic
betahydroxybutyrate
betain
betaine
betaine hcl
betaine hydrochloride
betainum
betaject
betaloc
betamethasone
betamethasone valerate
betaprolene
betaprone
betaseron
betasin
betatene
betaxin
betaxolol
bete
bethanechol
bethesda md
bethleem
bethlehem
betnesol
betnovate
betonica
betoptic
better eye
better suited
betula
betula pendula
betula verrucosa
betulae
betulus
beurre
bev
bev-lipo
bevifer
bewilderment
bewon
bex
bextra
bexxar
bezalip
bezoar
bg
bgp
bh
bha
bhattacharya
bi-femoral
bi-iodatus
bi-otic
bi-ventricular
biasolt
biaxin
bicalutamide
bicar
bicarb
bicarbolyte
bicarbonate
bicarbonate chloride
bicarbonate dialysis
bicarbonate increased
bicarbonate level
bicarbonate-chloride
bicarbonicum
bicart
biceps
biceps tendon
bich
bichat's
bichloracetic
bicholate
bichromatum
bichromicum
bichromium
bicillin
bicipital tenosynovitis
bicnu
bicornuate uterus
bicuspid aortic valve
bicuspid pulmonary valve
bicycle ergometry
bicytopenia
bienfait
bifascicular block
bifida spina bifida
bifidobacterium
bifidum
bigem
bigeminal
bigeminal rhythm
bigeminis
bigeminy
bignonioides
bihos
bihos-lot
bikini
bil
bilac
bilary
bilateral
bilateral adrenalectomy
bilateral alveolar
bilateral blindness
bilateral breast
bilateral bundle branch
bilateral cataracts
bilateral complete
bilateral ect
bilateral fallopian
bilateral femoral
bilateral gynecomastia
bilateral hearing
bilateral hydronephrosis
bilateral inguinal hernia
bilateral injection
bilateral leg
bilateral ligation
bilateral lung
bilateral mammary
bilateral n
bilateral nephrectomy
bilateral ocular
bilateral oophorectomy
bilateral optic neuritis
bilateral orchidectomy
bilateral orchiectomy
bilateral otitis media
bilateral ovarian
bilateral partial
bilateral pneumonia
bilateral radical mastectomy
bilateral recurrent
bilateral renal artery
bilateral salpingectomy
bilateral staghorn calculi
bilateral subcutaneous
bilateral testicular
bilateral viith nerve
bilaterally
bilax
bile acid
bile acids
bile acids increased
bile acids liver
bile duct
bile duct abnormal
bile duct acute
bile duct adenocarcinoma
bile duct anastomosis
bile duct calculus
bile duct cancer
bile duct carcinoma
bile duct cholecystitis
bile duct disorders
bile duct exploration
bile duct gallbladder
bile duct infections
bile duct n
bile duct necrosis
bile duct neoplasms
bile duct normal
bile duct obstruction
bile duct papillary
bile duct pressure
bile duct removal
bile duct stenosis
bile duct stone
bile duct stricture
bile duct strictures
bile ducts
bile ducts absence
bile ducts blood
bile ducts cancer
bile ducts hepatobiliary
bile ducts liver
bile leak
bile liver
bile output
bile reflux
bile related
bileflow
bilettes
bilevel
bilex
bilharzia
bilharziasis
biliaire
biliare
biliary
biliary atresia
biliary carcinoma
biliary cirrhosis
biliary cirrhosis hepatic
biliary cirrhosis primary
biliary cirrhosis secondary
biliary colic
biliary cyst
biliary cystadenoma
biliary dilatation
biliary disorders
biliary drainage
biliary duct
biliary ducts
biliary dyskinesia
biliary fistula
biliary neoplasia
biliary neoplasms
biliary normal
biliary obstruction
biliary pain
biliary passages
biliary sepsis
biliary sludge
biliary sphincterotomy
biliary stasis
biliary stones
biliary tract
biliary tract abnormal
biliary tract disease
biliary tract gallbladder
biliary tract hepatobiliary
biliary tract infection
biliary tract n
biliary tract normal
biliary tract operation
biliherb
biliopancreatic bypass
bilious
bilious vomiting
bilirubin
bilirubin conjugated
bilirubin elevated
bilirubin encephalopathy
bilirubin excretion
bilirubin increased
bilirubin level
bilirubin level increased
bilirubin liver
bilirubin metabolism
bilirubin total
bilirubin unconjugated
bilirubin value
bilirubinaemia
bilirubinem
bilirubinemia
bilirubinuria
biliuria
biliverdin
bille
billing's
billroth's
biloma
bilonat
biltricide
bimalleolar
bimalleolar fracture
bimatoprost
binding assay
binding capacity abnormal
binding capacity decreased
binding capacity increased
binding capacity normal
binding capacity total
binding capacity unsaturated
binding capacity y
binding globulin increased
binding globulin normal
binding globulin thyroid
binding protein decreased
binding protein increased
binding protein renal
binge eating
binge-like
binocular eye movement
binocular eye movements
binocular vision
bio
bio-amitriptyline
bio-c
bio-carbamazepine
bio-chrome
bio-diazepam
bio-efa
bio-fen
bio-flurazepam
bio-furosemide
bio-gest
bio-gyn
bio-hand
bio-hydrochlorothiazide
bio-lux
bio-main
bio-maple
bio-nutrifort
bio-oxazepam
bio-perle
bio-plex
bio-protection
bio-safe
bio-sirum
bio-strath
bio-zyme
bioactiv
biobalsam
biobase
biocalth
biochemic
biochemical
biochemical investigations
biochemical markers
bioclenz
biocure
bioderm
biofant
biofirm
bioflav
bioflavonoids
biofreeze
biogard
biohisdex
biohisdine
biokids
biolage
biolagesun
biolax
biologic
biological substances
biological synthetic
biologically
biologically active soluble
biomag
biomed
biomedical
biomultiple
bion
bionagre
bionet
bionic
biophora
bioplasma
bioplex
bioprep
biopropyl
biopsy
biopsy abnormal
biopsy biliary
biopsy blood
biopsy bone marrow
biopsy breast
biopsy cervix
biopsy heart
biopsy liver
biopsy lung
biopsy lymph
biopsy lymph node
biopsy normal
biopsy pancreas
biopsy pancreatic duct
biopsy pericardium
biopsy peripheral nerve
biopsy peritoneum
biopsy pituitary gland
biopsy pleura
biopsy prostate
biopsy site
biopsy skin
biopsy small intestine
biopsy soft tissue
biopsy spinal cord
biopsy testes
biopsy thyroid gland
biopur
biore
biorenal
biosan
bioscal
biosculpt
bioshield
biostrath
biosun
biosynth
biot-type
biotech-transfer
biotherm
biotherm-bronzant
biotherm-gelee
biotin
biotin deficiency
biovim
bioxyde
biphasic
biphenotypic
biphentin
bipolar
bipolar affective disorder
bipolar depression
bipolar disorders
bipolar ii
bipolar mood
biquin
birch pollen allergy
birkenkohle
birth asphyxia
birth birth
birth control
birth control pill
birth defect
birth defects
birth n
birth normal
birth perinatal
birth premature
birth trauma
birth twin
birth weight
birth weight baby
birth weight low
births year
birthweight
bisacodyl
bisacodyl-odan
bisacolax
bisco
bisexual
bisexuality
bisferiens
bisferious
biskamoil
bismed
bismol liquid
bismutal
bismuth
bismuth subgallate
bismuth subsalicylate
bismuth subsalicylate suspension
bismuth-liq
bismuthum
bismutum
bismylate-bismuth
bisoprolol
bispectral
bita
bitartrate mg
bite block
bite scratch
bitemporal
biting
bitolterol
bitot's
bitter taste
bitter-salty
bitters
biventricular hypertrophy
bixa
bizarre behavior
bj
bk virus
bk virus infection
bl
black cherry
black coloured
black eye
black hairy
black piedra
black spot
black widow spider
black-out
blackcurrant
blacked
blacked-out
blackhawks
blackhead
blackheads
blackout
blackwater fever
bladder
bladder atony
bladder biopsy
bladder bladder
bladder bladder neck
bladder calculus
bladder cancer
bladder cancer bladder
bladder cancer stage
bladder carcinoma
bladder carcinoma bladder
bladder carcinoma stage
bladder catheter
bladder catheterization
bladder disorders
bladder distension
bladder diverticulum
bladder exstrophy
bladder fistula
bladder hemorrhage
bladder incontinence
bladder infection
bladder infections
bladder injury
bladder instability
bladder intestine
bladder irrigation
bladder irritation
bladder kidney
bladder laceration
bladder lesion
bladder neck
bladder neck obstruction
bladder neck operation
bladder neck resection
bladder neck sclerosis
bladder neoplasm
bladder neoplasms
bladder neurogenic
bladder normal
bladder obstruction
bladder overdistension
bladder papilloma
bladder paralysis
bladder perforation
bladder resection
bladder retention
bladder rupture
bladder spasm
bladder sphincter
bladder spinal cord
bladder tissue
bladder trabeculation
bladder transitional cell
bladder tumor
bladder tumor resection
bladder tumour
bladder urethra
bladder urethral
bladder urinary tract
bladder wall
bladder-neck
blanc
blanca
blanching
blanchissant
blanchissante
blane
blast cell count
blast cell crisis
blast cell proliferation
blast cells
blast cells absent
blast cells present
blast crisis
blast injury
blaster
blastocystis
blastocystis hominis
blastomyces
blastomyces dermatitidis infection
blastomyces infections
blastomycosis
blastomycosis blastomyces
blastomycotic
blatta
blatta orientalis
blazer
bld
ble
bleaches
bleaching
blear
bleb
bleed
bleeding colon
bleeding diatheses
bleeding disorders
bleeding disturbances
bleeding duodenal ulcer
bleeding esophageal
bleeding esophageal varices
bleeding gastric ulcer
bleeding gastrointestinal
bleeding intermenstrual
bleeding intracranial
bleeding irregular
bleeding menorrhagia
bleeding occurring
bleeding oesophageal
bleeding oesophageal varices
bleeding peptic ulcer
bleeding rectal
bleeding suture
bleeding tendencies
bleeding tendency
bleeding test
bleeding time
bleeding time abnormal
bleeding time coagulation
bleeding time decreased
bleeding time increased
bleeding time normal
bleeding urinary tract
bleeding vaginal
blem
blemish
blend
blender
blennemesis
blennorrhagic
blennorrhagica
blenorrhagica
blenorrhea
blenorrhoea
blenoxane
bleomycin
bleph
blephamide
blepharal
blepharectomy
blepharitis
blepharo
blepharochalasis
blepharochalasis skin
blepharoconjunctivitis
blepharoedema
blepharopachynsis
blepharophimosis
blepharophimosis congenital
blepharoplasty
blepharoptosis
blepharoptosis levator
blepharorrhaphy
blepharospasm
blepharospasm ocular
bles
bleu
blf
blg-x
blighted ovum
blind eyes
blind left eye
blind loop syndrome
blind right eye
blind spot
blindness
blindness associated
blindness blindness
blindness diabetic
blindness eye
blindness eyes
blindness neurologic
blindness ocular
blindness transient
blindness unilateral
blink reflex
blinking ocular
blister
blister bullous
blistering
blisters
blistex
blitz
bloated
bloating
bloc
blocadren
block anaesthesia
block atrioventricular
block av block
block bundle branch
block c
block cardiac
block complete
block dissection
block face
block heart block
block incomplete
block left anterior
block left posterior
block n
block neuromuscular
block prolonged
block second degree
block-up
blockade reticuloendothelial
blockade therapy
blockage
blocker
blockers
blocking
blocking agents
blocking therapy
blok
blond
blood abnormal
blood absent
blood acetaldehyde
blood acid
blood acth
blood albumin
blood alcohol
blood alcohol test
blood aldosterone
blood alkaline phosphatase
blood alpha
blood alpha amylase
blood amino acid
blood antithrombin iii
blood bactericidal activity
blood basophils
blood beta
blood bicarbonate
blood bilirubin
blood blood
blood brain barrier
blood cadmium
blood calcium
blood carbon dioxide
blood carbon monoxide
blood catecholamines
blood cell abnormalities
blood cell agglutination
blood cell analysis
blood cell antibody
blood cell aplasia
blood cell cholinesterase
blood cell count
blood cell counts
blood cell disorder
blood cell disorders
blood cell distribution
blood cell enzymes
blood cell morphology
blood cell nucleated
blood cell scan
blood cell transfusion
blood cells
blood cells cerebrospinal
blood cells e
blood cells increased
blood cells positive
blood cells present
blood cells urine
blood chemistry
blood chloride
blood cholesterol
blood cholinesterase
blood citric acid
blood clot
blood components
blood constituents
blood corticosterone
blood cortisol
blood count
blood count blood
blood count decreased
blood counts
blood creatine phosphokinase
blood culture
blood culture negative
blood culture positive
blood current
blood cyanide
blood decreased
blood donor
blood drug
blood dyscrasia
blood edema
blood electrolytes
blood elevated
blood eosinophils
blood estrogen
blood ethanol
blood excessive
blood fibrinogen
blood flow
blood flow colon
blood flow disorder
blood flow excessive
blood flow general
blood fluid
blood folate
blood folic acid
blood follicle stimulating
blood gamma
blood gas
blood gas acid
blood gases
blood gases blood
blood gases normal
blood gastrointestinal tract
blood glucose
blood glucose decreased
blood glucose increased
blood glucose level
blood glucose normal
blood group
blood group ab
blood group b
blood group blood
blood group o
blood grouping
blood groups
blood growth hormone
blood heavy
blood human
blood hydroxy
blood identified
blood immunoglobulin
blood increase
blood increased
blood insulin
blood iron
blood ketone body
blood lactate
blood lactic acid
blood ldh
blood lead
blood lead decreased
blood leak
blood leucine
blood level
blood level increased
blood lithium level
blood loss
blood loss anaemia
blood loss anemia
blood lymphatic
blood mercury
blood monocytes
blood n
blood negative
blood neutrophil count
blood neutrophils
blood neutrophils increased
blood newborn
blood normal
blood organisms
blood pancreatic
blood parathyroid hormone
blood patch
blood ph
blood ph blood
blood ph decreased
blood ph increased
blood ph normal
blood phenylalanine
blood phosphate
blood phosphorus decreased
blood pool imaging
blood positive
blood present
blood pressure
blood pressure abnormal
blood pressure ambulatory
blood pressure blood
blood pressure cardiac
blood pressure decreased
blood pressure diastolic
blood pressure disorders
blood pressure drop
blood pressure dropped
blood pressure fluctuation
blood pressure high
blood pressure inadequately
blood pressure increased
blood pressure labile
blood pressure low
blood pressure management
blood pressure normal
blood pressure raised
blood pressure reading
blood pressure systolic
blood pressure vascular
blood problems
blood products
blood progesterone
blood proline
blood protein
blood pyruvic acid
blood reduced
blood renin activity
blood respiratory
blood result
blood sampling
blood sedimentation
blood selenium
blood smear test
blood sodium
blood stem cell
blood stool
blood streaked
blood sugar
blood sugar decreased
blood sugar increased
blood sugar level
blood supply caused
blood test
blood testosterone
blood testosterone decreased
blood thrombin
blood tinged
blood tissue
blood transfusion
blood transfusion blood
blood transplant
blood triglycerides
blood trypsin
blood type
blood typing
blood urea
blood urea increased
blood urea nitrogen
blood uric acid
blood urine
blood vessel
blood vessels
blood vessels head
blood vessels lower
blood vessels structures
blood vessels upper
blood viscosity increased
blood water
blood-clot
blood-forming
blood-group
bloodletting
bloodlevel
bloodshot
bloodstained
bloodvessel
bloody diarrhea
bloody diarrhoea
bloody discharge
bloody stool
bloody vaginal discharge
blot
blot hemorrhages
blot test
blotches
blotchy
blotting paper
blow-out
blue green algae
blue line
blue naevus
blue nevus
blue sclerae
blue toe
blue-yellow
blueberry
blunted affect
blurred
blurred optic
blurred vision
blurring
blurring vision
blurry vision
blush
bm
bmr
bnp
bnrp
bo
boasberg
bobbi
bockhart's
bodies present
bodily
body age
body anterior chamber
body anterior segment
body armor
body body
body carotid sinus
body clinical
body decrease
body decreased
body disease
body fat
body feeling
body fluid
body fluid blood
body fluid retention
body function
body general
body hair
body heat
body height
body height decreased
body image
body image disorder
body increased
body iris
body lice
body louse
body mandible
body mass index
body milk
body movements
body n
body negative
body odor
body operation
body pancreas
body paraganglia
body peritoneal cavity
body positive
body radiation therapy
body respiratory tract
body scan
body series
body soft tissue
body spinal
body stomach
body structural
body surface
body surface area
body surface burn
body surface degree
body surface involved
body systems
body temperature
body temperature altered
body temperature change
body temperature conditions
body temperature decrease
body temperature decreased
body temperature increased
body temperature perception
body temperature physical
body therapeutic
body treatment
body uterus
bodycare
bodysmarts
boerhaave's
boiler
boils
bois
boldo
boldocynara
boldus
boletus
bolivian haemorrhagic fever
bolivian hemorrhagic fever
bolus iv
bombe
bombyx
bonamine
bondronat
bone alkaline phosphatase
bone articular cartilage
bone biopsy
bone biopsy normal
bone bone
bone bone marrow
bone calcium
bone callus
bone cartilage
bone cyst
bone decreased
bone densitometry
bone density decreased
bone density increased
bone disease
bone diseases
bone disorder
bone disorders
bone electron
bone erosion
bone flap
bone formation decreased
bone formation increased
bone fracture
bone giant cell
bone gla
bone graft
bone growth stimulator
bone implant
bone increased
bone infarction
bone infection
bone involvement
bone joint
bone lesion
bone loss
bone lower
bone malignant
bone marrow
bone marrow abnormal
bone marrow aplasia
bone marrow aplastic
bone marrow aspirate
bone marrow aspiration
bone marrow basophilic
bone marrow biopsy
bone marrow bone
bone marrow cell
bone marrow conditioning
bone marrow depression
bone marrow disorder
bone marrow donor
bone marrow dysplasia
bone marrow eosinophilic
bone marrow examination
bone marrow failure
bone marrow harvest
bone marrow hematopoietic
bone marrow hypocellular
bone marrow leukaemic
bone marrow leukemic
bone marrow marrow
bone marrow metastases
bone marrow n
bone marrow necrosis
bone marrow normal
bone marrow polymorphonuclear
bone marrow result
bone marrow scintigraphy
bone marrow spleen
bone marrow toxicity
bone marrow transplant
bone marrow transplantation
bone marrow tumor
bone marrow tumour
bone mass decreased
bone mass increased
bone meal
bone metabolism
bone metastases
bone mineral content
bone morphogenetic
bone multiple
bone n
bone necrosis
bone neoplasm
bone neoplasms
bone normal
bone operation
bone os
bone pain
bone positive
bone proximal
bone reduction
bone related
bone repair
bone resorption
bone s
bone sarcoma
bone sarcomas
bone scan
bone scan abnormal
bone soft tissue
bone spur
bone stage
bone syndrome
bone tenderness
bone tumor
bone tumour
bone weight
bone wrist
bonefos
bones facial
bones fracture
bones joints
bones lower
bones sacrum
bones skull
bones trunk
bones upper
bonix
bonne
bonnet
bonnevie-ullrich
bonplandii
bony fibrous
bony metastases
bony palate
bony pelvis
bony secondaries
boop
booster
boosting
boostrix
bora-bosan
boracelle
boracic
borage
borago
borax
borax-injeel
borborygmi
borborygmus
border tongue
borderline diabetes
borderline group
borderline hypertension
borderline leprosy
borderline mental
borderline personality
borderline personality disorder
bordet-wasserman
bordetella
bordetella infection
bordetella parapertussis
bordetella pertussis
bordetella pertussis b
boredom
boric acid
boric acid solution
boricum
boricum-injeel
borique
born year
borne mind
bornholm disease
bornite
boron
boropak
boroplex
borrelia
borrelia recurrentis
borrelial
borreliosis
bos
bosan
botanica
botanical
botanics
botanol
botox
bott
bottle feeding
botulinum poisoning
botulinum toxin
botulism
bouchard's
bouche
bouffees
bouginage
bouleau
bound iodine decreased
bound iodine increased
bound iodine serum
bounded
bouquet
bourdaine
bourgeon
bourrache
bouteille
boutonneuse fever
boutonniere deformity
bouvable
bouveret syndrome
bouveret-hoffmann
bovine
bovine tuberculosis
bovista
bovista-injeel
bowed
bowel atresias
bowel cancer
bowel disease gastrointestinal
bowel disorder
bowel dysfunction
bowel evacuant
bowel frequency
bowel gangrene
bowel habit
bowel habits
bowel incontinence
bowel infarction
bowel intussusception
bowel ischaemia
bowel ischemia
bowel motility
bowel movement
bowel movements
bowel obstruction
bowel perforation
bowel peristalsis
bowel preparation
bowel resection
bowel rest
bowel sounds
bowel stricture
bowel surgery
bowel syndrome
bowen's
bowenoid papulosis
bowing
bowing forearm
bowing long bones
bowing tibia
bowman's
boxer's
bp decreased
bp fell
bp lowered
bp plus
bpc
bph
bppv
bpsd
bpur
br-nix
brace
braces
brachia
brachial
brachial artery occlusion
brachial artery thrombosis
brachial index
brachial neuritis
brachial plexopathy
brachial plexus
brachial plexus birth
brachial plexus injury
brachial plexus lesion
brachial plexus lesions
brachial spinal cord
brachiocephalic vein
brachy
brachycephaly
brachyglottis
brachymenorrhea
brachymenorrhoea
brachytherapy
bradosol
bradyarrhythmia
bradyarrhythmias
bradyarrhythmias tachyarrhythmias
bradycardia
bradycardia bradycardia
bradycardia fetal
bradycardia sinus
bradycardia supraventricular
bradycardia-tachycardia
bradycardiac
bradykinesia
bradyphrenia
bradypnea
bradypnoea
bradypsychic
bradytachycardia
brahma
braid
brain abnormal
brain abscess
brain acute
brain biopsy
brain brain
brain central nervous
brain cerebral
brain chronic
brain compression
brain computerized tomography
brain contusion
brain ct
brain damage
brain damage cerebral
brain damage mental
brain damage n
brain damage perinatal
brain death
brain diseases
brain disorder
brain disorders
brain edema
brain electron
brain failure
brain herniation
brain hypoxia
brain injury
brain lesion
brain malformation
brain meninges
brain metastases
brain n
brain neoplasm
brain normal
brain oedema
brain operation
brain parts
brain scan
brain secondaries
brain skull
brain spinal cord
brain stem
brain stem auditory
brain stem brain
brain stem central
brain stem contusion
brain stem disorder
brain stem dysfunction
brain stem encephalitis
brain stem function
brain stem glioma
brain stem haemorrhage
brain stem hemorrhage
brain stem herniation
brain stem infarction
brain stem infarctions
brain stem ischemia
brain structure function
brain swelling
brain syndrome
brain syndrome chronic
brain temperature
brain therapeutic
brain tumor
brain tumour
brainstem auditory evoked
branch block bilateral
branch block bundle
branch block cardiac
branch block left
branch block right
branch bundle branch
branch occlusion
branched-chain
branches celiac
branches inferior vena
branches superior mesenteric
branchial cleft
branchial cleft cyst
branchial cleft sinus
branchial cyst
branchiogenic
branhamella catarrhalis
brasiliensis
brasivol
brassica napus
braunwald
brava
brava-injeel
bravelle
brawny scleritis
braxton hicks contractions
braziliensis
break-through
breakage
breakthrough
breast abscess
breast adenocarcinoma
breast associated
breast augmentation
breast benign malignant
breast biopsy
breast breast
breast cancer
breast cancer benign
breast cancer breast
breast cancer female
breast cancer invasive
breast cancer male
breast cancer metastatic
breast cancer stage
breast carcinoma
breast carcinoma breast
breast carcinoma carcinoma
breast carcinoma stage
breast cyst
breast discomfort
breast disease benign
breast disorder
breast disorders
breast ductal carcinoma
breast dysplasia
breast engorgement
breast enlargement
breast examination
breast feeding
breast fibrocystic
breast implant
breast loss
breast lump
breast mass
breast metastases
breast microcalcification
breast milk
breast n
breast neoplasm
breast neoplasms
breast nipple
breast normal
breast pain
breast prosthesis
breast reconstruction
breast secretion
breast signs symptoms
breast size
breast stage ii
breast stage iii
breast stage iv
breast swelling
breast tenderness
breast tissue
breast tumor
breast tumour
breast xerography
breath alcohol
breath holding
breath holding spells
breath odor
breath sounds
breath test
breathable
breathing breathing
breathing rate
breathing rate increased
breathing respiratory
breathing-related
breathlessness
breathrx
breech
breech delivery
breech extraction
breech presentation
brescia-cimino
bretylate
bretylium
bretylium tosylate
brevibloc
brevicon
brevis
brewers yeast
brexidol
brf
bricanyl
brief psychotic
brietal
brightener
brightening
brightness visual
brill zinsser
brill's
brimonidine
brinzolamide
brioschi
briquet's
briquets
british army
brittle
brittle diabetes
brnd
broad category
broad ligament
broad meaning
broad narrow
broad scope
broad spectrum
broadened
broadly defined
broca's
brock's
brocosin
brodie's
bromanase
bromata
bromatum
bromazepam
bromelain
bromelain papain
bromelain-papain
bromhidrosis
bromide
bromide intoxication
bromine
brominism
bromism
bromium
bromo
bromocriptine
bromoderma
bromosulphthalein
bromosulphthalein retention
brompheniramine
bromsulphalein retention
bromsulphthalein retention
bromum
bron
bronalide
bronc
broncalm
bronch
bronches
bronchi
bronchial
bronchial anastomosis
bronchial asthma
bronchial biopsy
bronchial brush
bronchial carcinoma
bronchial carcinoma cell
bronchial fistula
bronchial hyperactivity
bronchial hyperreactivity
bronchial hypersensitivity
bronchial infection
bronchial injury
bronchial intubation
bronchial irritation
bronchial lung
bronchial mucosa
bronchial mucus
bronchial neoplasm
bronchial obstruction
bronchial pneumonia
bronchial pulmonary
bronchial secretion
bronchial smooth muscle
bronchial spasm
bronchial wall thickening
bronchial wash
bronchiectasis
bronchiectasis bronchial
bronchiectasis bronchiectasis
bronchiectasis pulmonary
bronchilon
bronchioalveolar
bronchiogenic
bronchiogenic carcinoma
bronchioli
bronchiolitis
bronchiolitis obliterans
bronchiolitis respiratory syncytial
bronchiolitis-associated
bronchioloalveolar carcinoma
bronchisaft
bronchitic
bronchitis
bronchitis acute
bronchitis acute exacerbation
bronchitis asthmatic
bronchitis bronchial
bronchitis bronchiolitis
bronchitis chronic
bronchitis chronic bronchitis
bronchitis pneumonitis
broncho
broncho-saline
bronchoalveolar lavage
bronchocentric granulomatosis
bronchoconstriction
bronchodex
bronchodex-rub
bronchogenic cyst
bronchogram
bronchography
broncholithiasis
broncholithiasis bronchial
bronchomalacia
bronchopathy
bronchophan
bronchoplasty
bronchopleural fistula
bronchopneumonia
bronchopneumopathy
bronchopulmonary
bronchopulmonary aspergillosis
bronchopulmonary disease
bronchopulmonary dysplasia
bronchopulmonary infection
bronchorrhea
bronchorrhoea
bronchoscopy
bronchosirum
bronchospasm
bronchospasm allergic
bronchospasm bronchospasm
bronchosteno
bronchostenosis
bronchosyl
bronchozone
bronchus
bronchus lung
bronchyl
broncinol
bronco
broncodeine
bronkaid
bronkeel
bronz
bronzage
bronzant
bronzante
bronzed
bronzer
bronzing
bronzy
brosse
brow presentation
brow ptosis
brown j
brown s
brown-sequard
brucella
brucella abortus
brucella abortus infection
brucella canis
brucella infections
brucella melitensis
brucella melitensis infection
brucella serology
brucella suis
brucellosis
brucellosis brucella
bruch's
brucinum
bruck
brudzinski's
brugada
bruise
bruising
bruit
brume
brunner's
bruppacher
brush biopsy
brush-on
brush-sponge
brust-und
brut
bruton's
bruxism
bruxomania
bruyere
bryaconeel
brylcreem
bryonia
bryonia-injeel
brz
bseltzer
bsp
bsp excretion
bsp test
bss plus
bt paba
bu
bubble
bubble gum
bubblegum
buboes
bubonic
bubonic plague
bubonocele
buc
bucca
buccal
buccal aspect
buccal cavity
buccal mucosa
buccal mucosal
buccal smear
buccal ulceration
buccalis
buccoglossal
buccolabial
buchu
bucket handle tear
bucking
buckle
buckley
buckley's
buckleys
buckling implant
bud
budd chiari syndrome
budd-chiari
buddies
budesonide
buds
buerger's
buff
buffalo hump
buffer
buffered
buffered saline
bufferin
bufo
bufo rana
bufo vulgaris
bug
bugs
builder
buildup
bulbar
bulbar conjunctiva
bulbar neuritis
bulbar palsy
bulbar paralysis
bulbitis
bulbos
bulbosus
bulbosus-injeel
bulbous urethra
bulbus cordis
bulgaricus
bulging
bulging drum
bulging eyes
bulimia
bulimia nervosa
bulk laxative
bulk-forming
bulking agent
bulky
bulla
bullae
bullectomy
bullet
bullfrog
bullosa
bullosa bullous
bullosis
bullosis diabeticorum
bullosum
bullous
bullous dermatitis
bullous dermatoses
bullous dermatosis
bullous disease
bullous disorder
bullous eruption
bullous erythema multiforme
bullous ichthyosiform erythroderma
bullous impetigo
bullous keratopathy
bullous lesions
bullous lichen planus
bullous lung disease
bullous myringitis
bullous pemphigoid
bumetanide
buminate
bumper
bumps
bun
bundle branch block
bundle branch bundle
bundle conduction
bunias
bunion
bunionectomy
bunionette
bunny
buphthalmos
buphthalmus
bupivacaine hcl
bupivacaine hydrochloride
buprenorphine
bupropion
burbulence
burdock
burdockplex
burgdorferi
burglar
burglary
buried penis
burinex
burkholderia
burkitt's
burkitt-like
burn debridement
burn dressing
burn foot
burn scar
burn-out
burncare
burnett
burning eyes
burning feeling
burning micturition
burning mouth
burning pain
burning sensation
burning tongue
burnout
burns extensive
burns eye
buro
buro-sol
burping
burr
burr hole
burs
bursa
bursa pastoris
bursa-pastoris
bursae
bursal
bursectomy
bursitides
bursitis
bursitis bursal
bursotomy
burst fracture
burton's
buruli ulcer
buschke-lowenstein's
buschke-ollendorff
buscopan
buspar
buspirone
bustab
buster
busters
busulfan
busulfex
butanol-extractable
butenafine
buthus
butisol
butoconazole
butorphanol
butt
butterfly erythema
butterfly rash
butterscotch
buttock
buttock pain
buttocks
butyric
butyricum
butyrophenone-based
buvable
buvables
buxus
buzz
buzzing
bw
bwl
bx y
bye
bylium
bypass
bypass anastomosis
bypass aortic
bypass coronary artery
bypass gastric
bypass graft
bypass operation
bypass operation n
bypass small intestine
bypass surgery
byssinosis
c abnormal
c acid
c action
c antibody
c antigen
c ascorbic acid
c birth
c body
c c
c c tab
c calcium
c case
c children
c d
c d b
c d certain
c d e
c deficiency
c dietary
c difficile
c difficile diarrhea
c difficile isolated
c disease
c e
c e r
c e s
c e w
c f
c f s
c factor
c folic acid
c g
c h v
c hepatic
c hepatitis
c iii
c iron
c lipoprotein
c liquid
c m
c medicine
c ml
c multiple
c muscle
c n r
c natural
c neoformans infection
c normal
c nu
c o l
c o r
c perfringens
c phosphate
c positive
c present
c r
c r t
c renal function
c resistance
c rna
c rna virus
c s
c s b
c s d
c sordelli
c src
c t
c test
c time
c tr
c trait
c v
c v s
c vitamin c
c vitamin e
c w
c welchii
c y
c zinc
c's
c-anca
c-b
c-complex
c-crystals
c-evc
c-flavone
c-force
c-m
c-no
c-peptide
c-plex
c-plus
c-reactive
c-rich
c-rolla
c-section
c-sunguard
c-system
c-tab
c-telopeptide
c-terminal
c-x
ca increased
ca level
ca mg
ca mg k
ca mg zn
ca-liq
cabergoline
cabes-bosan
cabg
cabral
cacao
cachexia
cacosmia
cacti
cacti-injeel
cactus
cactus-injeel
cad
cadasil
cadil
cadisept
cadmium
caduet
caecal
caecal carcinoid
caecal volvulus
caecectomy
caecitis
caecopexy
caecum
caelyx
caesarean
caesarean delivery
caesarean section
caesarean section high
caesarean section n
caesium
caesium therapy
caf
cafe au lait
cafeine
cafergot
caffeine
caffeine codeine
caffeine consumption
caffeine decreased
caffeine increased
caffeine mg
caffeine normal
caffeine tablets
caffeinum
cahinca
caine
caisson disease
cajolee
cajuputum
cal
cal m
cal-citrus
cal-d
cal-k
cal-mag
cal-phos
calabar-injeel
caladium
caladryl
calais
calamex
calamine
calamine lotion
calax
calc
calc-mag
calcaera
calcaneal spur
calcaneofibular ligament
calcaneus
calcaneus deformity
calcare
calcarea
calcareum
calcerineurin
calcerous
calci
calci-bosan
calcicaps
calcific deposits
calcific pancreatitis
calcification
calcification aortic
calcification intervertebral
calcification mitral
calcification ossification
calcifications
calcifications breast
calciforte
calcifying
calcifying tendinitis
calciject
calcijex
calcilean
calcimag
calcimar
calcimax
calcimin
calcineurin
calcinosis
calciode
calciparine
calciphylaxis
calcipulpe
calcite
calcitis
calcitol
calcitonin
calcitonin normal
calcitonin production
calcitonin secretion
calcitonin serum
calcitriol
calcium abnormal
calcium acetate
calcium amino acid
calcium ascorbate
calcium blood
calcium calcium
calcium carbonate
calcium carbonate tablets
calcium carbonicum
calcium channel
calcium chelate
calcium chloride
calcium chloride injection
calcium citrate
calcium complete
calcium creatinine ratio
calcium d
calcium decreased
calcium deficiency
calcium depletion
calcium deposits
calcium disodium
calcium fluoride
calcium gluconate
calcium gluconate tablets
calcium high
calcium hydroxyapatite
calcium ii
calcium increased
calcium increased serum
calcium ionized
calcium lactate
calcium magnesium
calcium magnesium citrate
calcium magnesium phosphorus
calcium magnesium potassium
calcium magnesium zinc
calcium metabolism
calcium metabolism disorders
calcium mg
calcium mg phosphorus
calcium normal
calcium oxalate crystal
calcium pantothenate
calcium phosphate
calcium phosphate product
calcium phosphoricum
calcium phosphorus
calcium phosphorus vitamin
calcium plus magnesium
calcium pyrophosphate arthropathy
calcium pyrophosphate dihydrate
calcium sandoz
calcium serum
calcium solution
calcium sulphate
calcium supplement
calcium supplementation
calcium total
calcium vit
calcium vitamin
calcium vitamin c
calcium vitamin d
calcium-magnesium
calciviral
calcivirus
calculi
calculi renal
calculous cholecystitis
calculus
calculus common bile
calculus removal
caldesene
caldomine
calduit-d
caldwell-luc
calea
calendula
calendula officinalis
calendula-injeel
calf pain
calgon
caliciviral
calicivirus
california encephalitis
californica
californicum
calis
calisaya
call-bosan
call-fleming
callosities
callosity
callous
calluna vulgaris
callus
callus formation
calm-aid
calma-d
calmaflorine
calmag
calmag-d
calmane
calmant
calmante
calmapic
calmax
calmex
calmi-tran
calmicid
calmine
calminex
calming
calmitol
calmix
calmomusc
calmoseptine
calmurid
calmurid hc
calmylin
calnor
calogiuri
caloric stimulation
caloric tests
calotropis gigantea
calow
calpadon
calpan
calplus
calsan
calsom
caltha
caltrate
calvi-bosan
calyceal diverticulum
calymmatobacteria
calymmattobacterium
cam
cambogia
cameo
camocare
campbell morgan
campechianum
campesterol
campestris
campho
camphor
camphora
camphora-injeel
camphorated
camphorated oil
camphoricum
camphorub
camphre
camphree
camphro
camphylobacter
campral
camptodactyly
camptosar
campylobacter
campylobacter gastroenteritis
campylobacter infection
campylobacter jejuni
campylobacter jejuni infection
campylobacter like
camu
cana
canadense
canadensis
canadensis-injeel
canal nuck
canal stenosis
canal syndrome
canaliculitis
canaliculus
canaliculus punctum
canalith
canals
canavan disease
cancer advanced
cancer benign malignant
cancer bile duct
cancer body
cancer cachexia
cancer cell type
cancer cervix
cancer colonic
cancer endometrium
cancer fallopian tube
cancer female breast
cancer gallbladder
cancer gastric
cancer gastrointestinal
cancer gene
cancer head
cancer hormonal therapy
cancer infiltrating
cancer larynx
cancer limited
cancer lip
cancer liver
cancer lung
cancer lymph node
cancer male
cancer malignant
cancer metastatic
cancer metastatic breast
cancer n
cancer o
cancer ovarian
cancer ovary
cancer pain
cancer pancreas
cancer primary
cancer prostate
cancer prostatic
cancer rectal
cancer renal
cancer renal pelvis
cancer resectable
cancer respiratory tract
cancer salivary gland
cancer sigmoid colon
cancer situ
cancer skin
cancer stage
cancer stage ii
cancer stage iii
cancer stage iiib
cancer stage iv
cancer thyroid
cancer transitional cell
cancer upper respiratory
cancer urinary tract
cancer uterine
cancer vagina
cancer-related
cancerphobia
cancers
cancerweb
canchalagua
cancidas
cancrum oris
candesartan
candicans
candida
candida albicans infection
candida antigen
candida candida
candida colonisation
candida colonization
candida endophthalmitis
candida infection
candida infection candida
candida infections
candida osteomyelitis
candida sepsis
candida skin
candida tropicalis infection
candidaemia
candidal
candidal balanitis
candidal esophagitis
candidal infection
candidal intertrigo
candidal oesophagitis
candidemia
candidiasis
candidiasis candida
candidiasis oral
candidiasis recurrent
candiduria
candiduria candida
candistatin
candnix
candopt
candy
cane
canesten
canesten cream
canesten vaginal
canina
caninum
canker
canker sores
canna
cannabinoids
cannabinum
cannabis
cannibinum
cannonball
cannula
cannula obstruction
cannula site
cannulation pancreatic duct
cannulation thoracic duct
canscreen
canthacur
canthacur-ps
canthal
canthar-bosan
cantharidinum
cantharis
cantharis-injeel
cantharone
canthoplasty
canthotomy
canthus
canum
canus
capacity decreased
capacity high
capacity increased
capacity low
capacity normal
capaivae
capastat
capd
capelin
capex
capgras syndrome
capill
capillarectasia
capillariasis
capillaries
capillaritis
capillaroscopy
capillary
capillary fragility
capillary haemorrhage
capillary increased
capillary leak
capillary leakage
capillary permeability
capillary permeability increased
capillary pressure decreased
capillary pressure increased
capillary refill
capillary resistance
capillary wedge pressure
capillary-active
capillex
capitata
capitate bone
capitis
caplan's
caplet
caplets
capnocytophagia
capnogram
capoten
caprifolium
caps
capsaicin
capsicum
capsicum annuum
capsicum-injeel
capsicuum
capsular
capsular subcapsular
capsular tears
capsulax
capsule
capsule ligament
capsule mg
capsule sustained
capsulectomy
capsules
capsules mg
capsulitis
capsulitis shoulder
capsulorrhaphy
captopril
captril
caput medusae
caput succedaneum
capzasin-p
caramel
carateum
carb
carbachol
carbachol injection
carbamazepine
carbamazepine-cr
carbamex
carbamoyl phosphate synthetase
carbassist
carbastat
carbaway
carbenicillin
carbicarb
carbidopa
carbimazole
carbo
carbocaine
carbocal
carbohydrate antigen
carbohydrate craving
carbohydrate metabolism
carbohydrate tolerance
carbohydrate tolerance increased
carbohydrate transport
carbolicum
carbolith
carbon dioxide
carbon dioxide blood
carbon dioxide decreased
carbon dioxide high
carbon dioxide increased
carbon dioxide low
carbon dioxide mixture
carbon dioxide narcosis
carbon dioxide normal
carbon dioxide oxygen
carbon dioxide total
carbon dioxide w
carbon disulfide
carbon monoxide
carbon monoxide abnormal
carbon monoxide decreased
carbon monoxide diffusing
carbon monoxide increased
carbon monoxide normal
carbon monoxide poisoning
carbon monoxide toxicology
carbon tetrachloride
carbonate
carbonate mg
carboncia
carbondioxide
carboneum
carboneum tetrachloratum
carbonic acid
carbonica
carbonicum
carbonicum-injeel
carbonis detergens
carboplatin
carboseptol
carbosylane
carboxyhaemoglobin
carboxyhaemoglobinaemia
carboxyhemoglobin
carboxyhemoglobin decreased
carboxyhemoglobinemia
carboxylase deficiency
carbuncle
carcino-sarcoma
carcinoembryonic antigen
carcinoembryonic antigen cea
carcinoembryonic antigen cell
carcinoembryonic antigen high
carcinoembryonic antigen increased
carcinoembryonic antigen normal
carcinogenic effect
carcinogenicity
carcinoid
carcinoid syndrome
carcinoid tumor
carcinoid tumour
carcinoid tumours
carcinoma
carcinoma adrenal
carcinoma ampulla
carcinoma anus
carcinoma appendix
carcinoma basal cell
carcinoma bile duct
carcinoma bladder
carcinoma bladder carcinoma
carcinoma brain
carcinoma breast
carcinoma breast benign
carcinoma breast carcinoma
carcinoma breast stage
carcinoma carcinoma
carcinoma carcinoma breast
carcinoma carcinoma cervix
carcinoma carcinoma lung
carcinoma carcinoma prostate
carcinoma cell
carcinoma central nervous
carcinoma cervical
carcinoma cervix
carcinoma cervix carcinoma
carcinoma cervix metastatic
carcinoma cervix recurrent
carcinoma cervix situ
carcinoma cervix stage
carcinoma colon
carcinoma colon carcinoma
carcinoma corpus
carcinoma duodenum
carcinoma endometrial
carcinoma endometrial carcinoma
carcinoma epidermoid carcinoma
carcinoma esophagus
carcinoma gallbladder
carcinoma gastric carcinoma
carcinoma glottis
carcinoma head neck
carcinoma hepatocellular
carcinoma invasive
carcinoma kidney
carcinoma laryngeal
carcinoma larynx
carcinoma liver
carcinoma localized
carcinoma lung
carcinoma lung carcinoma
carcinoma lung cell
carcinoma lung stage
carcinoma malignant
carcinoma metastatic
carcinoma metastatic malignant
carcinoma middle
carcinoma mouth
carcinoma nasal cavity
carcinoma obstructing
carcinoma oesophagus
carcinoma oral cavity
carcinoma ovarian
carcinoma papillary
carcinoma pleural
carcinoma prostate
carcinoma prostate metastatic
carcinoma prostate stage
carcinoma prostatic carcinoma
carcinoma rectum
carcinoma renal
carcinoma respiratory tract
carcinoma simplex
carcinoma situ
carcinoma situ bladder
carcinoma situ breast
carcinoma situ bronchus
carcinoma situ carcinoma
carcinoma situ cervix
carcinoma situ colon
carcinoma situ esophagus
carcinoma situ larynx
carcinoma situ malignant
carcinoma situ neoplasms
carcinoma situ rectum
carcinoma situ urinary
carcinoma situ uterine
carcinoma skin
carcinoma small
carcinoma small intestine
carcinoma squamous
carcinoma stage
carcinoma stage ia
carcinoma stage ii
carcinoma stage iii
carcinoma stage iv
carcinoma stomach
carcinoma testes
carcinoma thoracic
carcinoma thyroid carcinoma
carcinoma tongue
carcinoma transitional cell
carcinoma upper
carcinoma upper respiratory
carcinoma ureter
carcinoma urethra
carcinoma urinary bladder
carcinoma urinary tract
carcinoma uterine
carcinoma uterine cervix
carcinoma vocal cord
carcinomas
carcinomatosis
carcinomatous
carcinomatous ascites
carcinomatous neuropathy
carcinomatous peritonitis
carcinosarcoma
card-floe
carda
cardene
cardia
cardiac
cardiac abnormalities
cardiac amyloidosis
cardiac aneurysm
cardiac anomaly
cardiac apex
cardiac arrest
cardiac arrest cardiac
cardiac arrest transient
cardiac arrest ventricular
cardiac arrhythmia
cardiac arrhythmias
cardiac arrhythmias cardiac
cardiac assistance
cardiac asthma
cardiac autonomic
cardiac blood pool
cardiac cachexia
cardiac cardiac
cardiac catheterisation
cardiac catheterization
cardiac catheterization abnormal
cardiac catheterization normal
cardiac complications
cardiac conduction disorders
cardiac contractility
cardiac death
cardiac death ventricular
cardiac decompensation
cardiac dilatation
cardiac disease
cardiac disease cardiac
cardiac disorder
cardiac disorders
cardiac dysrhythmia
cardiac dysrhythmias
cardiac electrophysiologic
cardiac electrophysiology
cardiac enzymes
cardiac failure
cardiac failure acute
cardiac failure chronic
cardiac failure heart
cardiac failure high
cardiac failure left
cardiac failure right
cardiac fibrillation
cardiac fibroma
cardiac function
cardiac heart
cardiac hypertrophy
cardiac imaging
cardiac impairment
cardiac impulse
cardiac index
cardiac index abnormal
cardiac index cardiac
cardiac index decreased
cardiac index increased
cardiac index normal
cardiac infection
cardiac injury
cardiac insufficiency heart
cardiac involvement
cardiac irritability
cardiac ischaemia
cardiac ischemia
cardiac malposition
cardiac malpositions
cardiac massage
cardiac massage cardiac
cardiac monitoring
cardiac murmur
cardiac murmurs
cardiac muscle analyses
cardiac myxoma
cardiac neoplasms
cardiac neurosis
cardiac normal
cardiac operation
cardiac output
cardiac output arrhythmia
cardiac output cardiac
cardiac output decreased
cardiac output increased
cardiac output leading
cardiac output state
cardiac output syndrome
cardiac pacemaker
cardiac pain
cardiac perforation
cardiac procedure
cardiac rehabilitation
cardiac rhythm
cardiac rupture
cardiac sarcoidosis
cardiac septal defect
cardiac septal defects
cardiac signs symptoms
cardiac stress test
cardiac syncope
cardiac syndrome
cardiac tamponade
cardiac tamponade pericardial
cardiac thrombosis
cardiac transplant
cardiac troponin
cardiac troponin t
cardiac valve
cardiac valve disease
cardiac valve prosthesis
cardiac valve replacement
cardiac vascular
cardiac vein
cardiae
cardialgia
cardinalis
cardinum
cardio-respiratory
cardioactive drug
cardioembolic
cardiogenic shock
cardiogenic shock circulatory
cardiogenic shock heart
cardiol
cardiolipin
cardiolipin antibodies
cardiolipn
cardiomegaly
cardiomegaly cardiac
cardiomegaly cardiomegaly
cardiomegaly dyspnoea
cardiomyopathies
cardiomyopathy
cardiomyopathy cardiomyopathy
cardiomyopathy coronary
cardiomyopathy secondary
cardiomyostimulation
cardiopathy
cardioplegia
cardiopulmonary arrest
cardiopulmonary bypass
cardiopulmonary bypass cardiac
cardiopulmonary failure
cardiopulmonary insufficiency
cardioquin
cardiorenal
cardiorespiratory arrest
cardiospasm
cardiothoracic ratio increased
cardiotocography
cardiotomy
cardiotonic glycosides
cardiotoxicity
cardiovas
cardiovasc
cardiovascular
cardiovascular autonomic
cardiovascular autonomic nervous
cardiovascular collapse
cardiovascular deconditioning
cardiovascular disease
cardiovascular diseases
cardiovascular disorders
cardiovascular evaluation
cardiovascular event
cardiovascular function
cardiovascular insufficiency
cardiovascular medicine
cardiovascular neurosis
cardiovascular syphilis
cardioversion
cardioverter
carditis
cardizem
cardura
cardus
carduus
care baby
care day
care family
care intervention
care n
care obstetric
care pregnancy
care surgical
care unit syndrome
carefully reviewed
caregiver
carepac
caresse
carex
caries
caries dental
cario-bosan
carisoprodol
carmatis
carmelites
carmex
carnation
carnea
carnitine
carnitine decreased
carnitine deficiency
carnitine increased
carnitine palmitoyltransferase
carnitine palmityltransferase deficiency
carnitor
caro
caroba
caroff
caroid
caroli's
carolinense
carolinese
carominthe
carot
carotenaemia
carotene
carotene vitamin
carotene vitamin c
carotene-caplet
carotene-tab
carotenemia
carotenoid
carotid
carotid aneurysm
carotid angiogram
carotid angiography
carotid arterial
carotid arteriogram
carotid artery
carotid artery aneurysm
carotid artery atheroma
carotid artery bypass
carotid artery disease
carotid artery dissection
carotid artery insufficiency
carotid artery occlusion
carotid artery repair
carotid artery stenosis
carotid artery thrombosis
carotid artery ultrasound
carotid body
carotid body carotid
carotid body tumor
carotid body tumour
carotid bruit
carotid cavernous fistula
carotid endarterectomy
carotid occlusion
carotid pulse
carotid pulse increased
carotid sinus hypersensitivity
carotid sinus massage
carotid sinus syncope
carotid sinus syndrome
carotid thrombosis
carotid vascular
carotidynia
carotodynia
carotte
carp
carpal bone
carpal bones
carpal collapse
carpal joint
carpal tunnel decompression
carpal tunnel release
carpal tunnel syndrome
carpel tunnel
carpel tunnel syndrome
carpine
carpinus
carpo-pedal
carpocarpal
carpometacarpal joint
carpopedal
carporadial
carpus
carriers chromosomal
carrington's
carteolol
carter's
carters
carthamex
carthaphy
carti-aide
cartilage
cartilage damage
cartilage development
cartilage graft
cartilage knee
cartilage meniscus
cartilage nose
cartilagenous
cartilaginum
cartilago
cartridge
cartridge-not
carum
caruncle
carvedilol
carvi
caryophyllata
cas
cas-mag
cascade
cascara
cascara sagrada
cascaraplex
cascarilla
case metabolic
case patient
case report
case report example
case reporting
case review
casein
cases addition
cases b c
cases coma
cases evidence suggests
cases identified
cases insulin
cases n
cases needs
cases o
cases original
cases possible
cases practical
cases related
cases review cases
cases selected
cases severe
cases signs
cases specific
cases subacute
cases types
cashmere
casodex
casomorphin
caspofungin
cast removal
castanea
castillo syndrome
castleman's
castor
castor oil
castoreum
castoria
castration
casts
casts present
casts urinalysis
casts urinary
casts urine
castus
castus-injeel
cat bite
cat dog
cat normal
cat pelt
cat scan
cat scratch
cat scratch disease
cat scratch fever
catabolic
catabolic reaction
catabolic state
catabolism
catabolism increased
catalepsy
cataligo
catalpa
cataphoria
cataplexy
cataplexy n
cataplexy narcolepsy
catapres
cataract
cataract cataract
cataract congenital
cataract diabetic
cataract extraction
cataract lens
cataract operation
cataract secondary
cataract unilateral
cataracta complicata
cataracts
catarase
cataria
catarrh
catarrhal
catarrhalis
cataton
catatonia
catatonic
catatonic behavior
catatonic schizophrenia
catatonic state
catecholamine release
catecholamines
catecholamines adrenal medulla
catecholamines increased
catecholamines urinary
catecholamines urine
categories b c
category b
catetherization
cath
cathartic
cathartica
cathartica-injeel
cathartics
catharticum
cathet
cathetar
catheter
catheter abdominal
catheter blockage
catheter device
catheter insertion
catheter introducer
catheter kit
catheter occlusion
catheter placement
catheter related
catheter removal
catheter sepsis
catheter set
catheter spinal canal
catheter temporary
catheter thrombosis
catheterisation
catheterization
catheterization cardiac
cathflo
cationic
catrilage
cau
cauda equina
cauda equina injury
cauda equina lesion
cauda equina spinal
cauda equina syndrome
caudal regression
cauliflower ear
caulophyllum
causalgia
causality
causative agents
causative role
cause cardiac
cause infant mortality
cause lower
cause morbidity mortality
cause myocardial ischemia
cause n
cause unknown
caused damage
caused defined
caused explosion
caused failure
caused hemodynamic
caused malposition
caused systemic
caused transient reduction
caused viruses
causes birth defects
causes e g
causes group
causes hyponatremia
causes include
causes increased
causes morbidity mortality
causes n
causes unknown
causing impairment
causing obstruction
caustic
caustica
causticum
causticum-injeel
caustinerf
cauter
cauterisation
cauterization
cautery
caverject
cavernitis
cavernosa penile
cavernous
cavernous sinus thrombosis
caviar
cavities middle ear
cavity
cavity cleanser
cavity drainage
cavity normal
cavity respiratory tract
cavity stage iii
cavopulmonary
cavovarus deformity
cavus deformity
cayenne
caze
cb
cbc
cc
ccc
ccf
cd f
cd mg
cda
cdc group
ce
cea antigen
ceanothus
cebedex
cebenicol
cecal
cecal carcinoid
cecal lesion
cecal polyp
cecal ulcer
cecal volvulus
cecectomy
cecil
cecitis
ceclor
cecopexy
cecum
cedocard-sr
cedre
cedron
cedron-injeel
cedrus libani
cee
ceenu
cefaclor
cefadroxil
cefago
cefalosporin group
cefamandole
cefazolin
cefdinir
cefditoren
cefepime
cefixime
cefizox
cefoperazone
cefotan
cefotaxime
cefotetan
cefoxitin
cefpodoxime
cefprozil
ceftazidime
ceftibuten
ceftin
ceftizoxime
ceftriaxone
cefuroxime
cefzil
cel
celadrin
celebrex
celebrity
celecoxib
celer
celestial
celestin tube
celestite
celestoderm
celestone
celestone soluspan
celexa
celiac artery compression
celiac artery stenosis
celiac axis
celiac disease
celiac mesenteric arteries
celiac sprue
celibacy
celioscopy
cell abnormal
cell abnormality
cell aggregation
cell anaemia
cell anaemia red
cell analyses
cell anaplastic
cell anemia crisis
cell antibody
cell aplasia
cell bladder carcinoma
cell block
cell breast cancer
cell ca
cell carcinoma
cell carcinoma anus
cell carcinoma bladder
cell carcinoma carcinoma
cell carcinoma cervical
cell carcinoma cervix
cell carcinoma esophagus
cell carcinoma genital
cell carcinoma head
cell carcinoma hypopharynx
cell carcinoma kidney
cell carcinoma liver
cell carcinoma lower
cell carcinoma lung
cell carcinoma metastatic
cell carcinoma middle
cell carcinoma nasal
cell carcinoma neoplasms
cell carcinoma oesophagus
cell carcinoma oral
cell carcinoma paranasal
cell carcinoma pharynx
cell carcinoma rectum
cell carcinoma recurrent
cell carcinoma renal
cell carcinoma site
cell carcinoma situ
cell carcinoma skin
cell carcinoma stage
cell carcinoma surgery
cell carcinoma thoracic
cell carcinoma tongue
cell carcinoma tonsil
cell carcinoma upper
cell carcinoma ureter
cell carcinoma urethra
cell carcinoma urinary
cell carcinoma vagina
cell carcinoma vulva
cell count
cell count cerebrospinal
cell count decreased
cell count high
cell count increased
cell count low
cell count negative
cell count normal
cell count red
cell count semen
cell count white
cell counts reported
cell death
cell death cell
cell death necrosis
cell decrease
cell decreased
cell diffuse
cell diseases
cell dysplasia
cell embryonal carcinoma
cell endometrial carcinoma
cell haemoglobin concentration
cell harvest
cell hemoglobin concentration
cell hyperplasia
cell hypoplasia
cell immune
cell immune complex
cell immunoblastic
cell increase
cell increased
cell infiltration
cell leukemia acute
cell localized
cell lung cancer
cell lymphoma
cell lymphomas
cell marker
cell marker cell
cell marrow
cell mediated allergic
cell mediated immunological
cell mediated reaction
cell membrane e
cell membrane enzyme
cell metabolism
cell metastatic
cell morphology red
cell n
cell naevus
cell neoplasm
cell neoplasms
cell nevus syndrome
cell ocular
cell origin
cell recurrent
cell refractory
cell salt
cell sarcoma
cell sarcoma metastatic
cell sedimentation rate
cell stage
cell stage iv
cell surface membrane
cell syndrome
cell t
cell target cells
cell therapy
cell trait sickle
cell transitional cell
cell tumor
cell tumors involving
cell tumour
cell tumours n
cell type
cell type acute
cell type chronic
cell type n
cell vacuolization
cell volume decreased
cell volume e
cell volume high
cell volume increased
cell volume low
cell volume normal
cell volume red
cell y
cell yolk sac
cell-mediated
cell-stimulating
cell-wise
cellcept
cellex-c
cellopt
cellpro
cells absent
cells cerebrospinal fluid
cells csf
cells decreased
cells e g
cells increased
cells islets langerhans
cells joint
cells low
cells n
cells need
cells negative
cells positive
cells present
cells red blood
cells semen
cells urine
cellsparc
cellufresh
cellular
cellular defense
cellular immune defect
cellular rejection
cellular time
cellular tissue
cellulase
cellulite
cellulitis
cellulitis abdominal wall
cellulitis abscess
cellulitis orbital
cellulitis skin
cellulocutaneous
cellutab
cellutex
celluvisc
celontin
celsentri
celulitis
celumil
cement
cement powder
cementoblastoma
cennlacs
cent
centabs
centauree
centaurum
centaury
center cell lymphoma
center-al
centipede
centra
centracol
central abdominal pain
central airway obstruction
central anticholinergic syndrome
central area
central auditory processing
central cardiac
central cns
central cord
central core disease
central corneal ulcer
central dopamine receptor
central european
central giant cell
central hearing loss
central hypoventilation
central lesions
central nervous
central nervous abnormal
central nervous aneurysms
central nervous bacterial
central nervous central
central nervous cns
central nervous complication
central nervous complications
central nervous confirmed
central nervous depressants
central nervous depression
central nervous disorder
central nervous disorders
central nervous function
central nervous histopathology
central nervous infection
central nervous infections
central nervous inflammatory
central nervous lesion
central nervous leukaemia
central nervous leukemia
central nervous lymphoma
central nervous malformation
central nervous manifestations
central nervous mass
central nervous metastases
central nervous n
central nervous neoplasm
central nervous neoplasms
central nervous normal
central nervous spinal
central nervous stimulant
central nervous stimulants
central nervous stimulation
central nervous tuberculosis
central nervous vascular
central nervous viral
central origin
central pain
central perforation
central pontine
central pontine myelinolysis
central portion
central respiratory depression
central retinal artery
central retinal vein
central scotoma
central serous retinopathy
central sleep apnea
central vein
central vein catheterization
central venous
central venous catheter
central venous catheterisation
central venous catheterization
central venous catheters
central venous pressure
central visual field
central-alveolar
central-vite
centric occlusion
centrilobular emphysema
centroblastic
centroblastic lymphoma
centroblastic-centrocytic
centrocytic
centrum
ceo-two
cepa-injeel
cepacia
cepacol
cepasium
cepastat
ceph
cephalalgia
cephalanthus
cephalexin
cephalgia
cephalhaematoma
cephalhematoma
cephalic presentation
cephalin
cephalin clotting time
cephalo-pelvic
cephalohaematoma
cephalohematoma
cephalosporin
cephanol
cephradine
cephulac
ceporacin
ceprin
ceptaz
cer
ceramide
cerasus
cerate
cerato
cerclage
cerclage cervix
cerclage procedure
cere
cerea
cereb
cerebell
cerebellar
cerebellar agenesis
cerebellar artery
cerebellar artery thrombosis
cerebellar astrocytoma
cerebellar ataxia
cerebellar atrophy
cerebellar brain stem
cerebellar degeneration
cerebellar disorder
cerebellar disorders
cerebellar haematoma
cerebellar haemorrhage
cerebellar hematoma
cerebellar hemisphere
cerebellar hemorrhage
cerebellar hypoplasia
cerebellar infarction
cerebellar lesion
cerebellar metastases
cerebellar syndrome
cerebellar tumor
cerebellar tumour
cerebellitis
cerebellum
cerebr
cerebral
cerebral amyloid angiopathy
cerebral aneurysm
cerebral arterial
cerebral arterial aneurysm
cerebral arterial spasm
cerebral arterial thrombosis
cerebral arteriogram
cerebral arteriosclerosis
cerebral arteriospasm
cerebral arteriovenous malformation
cerebral arteritis
cerebral artery
cerebral artery aneurysm
cerebral artery occlusion
cerebral artery stenosis
cerebral artery thrombosis
cerebral aspergillosis
cerebral astrocytoma
cerebral atherosclerosis
cerebral atrophy
cerebral av
cerebral calcification
cerebral central
cerebral circulatory
cerebral circulatory failure
cerebral contusion
cerebral cortex subcortical
cerebral damage
cerebral degeneration
cerebral disorder
cerebral disorders
cerebral dysfunction
cerebral dysgenesis
cerebral edema
cerebral edema brain
cerebral embolism
cerebral gigantism
cerebral haemorrhage
cerebral hematoma
cerebral hemorrhage
cerebral hemorrhage fetal
cerebral hyperaemia
cerebral hyperemia
cerebral hyperperfusion
cerebral hypoperfusion
cerebral infarct
cerebral infarction
cerebral injuries
cerebral ischaemia
cerebral ischemia
cerebral ischemias
cerebral laceration
cerebral malaria
cerebral meningeal
cerebral mycosis
cerebral neuroblastoma
cerebral oedema
cerebral palsy
cerebral palsy cerebral
cerebral parenchymal
cerebral perfusion pressure
cerebral revascularisation
cerebral revascularization
cerebral seizures
cerebral softening
cerebral stroke
cerebral thrombosis
cerebral toxoplasmosis
cerebral vascular disturbance
cerebral vascular lesion
cerebral vasculitides
cerebral vasoconstriction
cerebral vasodilation
cerebral vein
cerebral venous thrombosis
cerebral ventricle
cerebration
cerebri
cerebriform
cerebritis
cerebrohepatorenal syndrome
cerebroretinal
cerebrosclerosis
cerebroside
cerebrospinal
cerebrospinal fluid
cerebrospinal fluid abnormal
cerebrospinal fluid cell
cerebrospinal fluid csf
cerebrospinal fluid electrophoresis
cerebrospinal fluid glucose
cerebrospinal fluid increased
cerebrospinal fluid leakage
cerebrospinal fluid lymphocyte
cerebrospinal fluid oligoclonal
cerebrospinal fluid otorrhea
cerebrospinal fluid ph
cerebrospinal fluid pressure
cerebrospinal fluid protein
cerebrospinal fluid rhinorrhea
cerebrospinal fluid rhinorrhoea
cerebrospinal fluid shunt
cerebrospinal fluid white
cerebrovas
cerebrovasc
cerebrovascular
cerebrovascular accident
cerebrovascular accidents
cerebrovascular disease
cerebrovascular disorder
cerebrovascular disorders
cerebrovascular events
cerebrovascular insufficiency
cerebrovascular ischemia
cerebrovascular spasm
cerebrum
cerebyx
cereus
cerezyme
cerifera
cerifera-injeel
cerise
cerises
cerium
cerix
cerlage
ceroid
certain adverse effects
certain antibiotics
certain attributes
certain complications
certain congenital
certain congenital cardiac
certain drugs
certain external
certain mental
certain specified
certified
cerubidine
ceruloplasmin
cerumen
cerumenex
ceruminosis
cerumol
cervical
cervical abrasion
cervical adenitis
cervical adenocarcinoma
cervical biopsy
cervical canal
cervical cancer
cervical cancer recurrent
cervical cancer stage
cervical carcinoma
cervical carcinoma situ
cervical carcinoma stage
cervical cone biopsy
cervical conization
cervical cord compression
cervical cytology
cervical disc
cervical disc degeneration
cervical disc herniation
cervical discectomy
cervical discharge
cervical discopathy
cervical dysplasia
cervical erosion
cervical esophagostomy
cervical esophagus
cervical fusion
cervical high
cervical incompetence
cervical intervertebral disc
cervical intraepithelial neoplasia
cervical laceration
cervical lesion
cervical lordosis
cervical low
cervical lymph gland
cervical lymph node
cervical lymph nodes
cervical myelography
cervical myelopathy
cervical n
cervical nerve
cervical nerve root
cervical oesophagus
cervical os
cervical pain
cervical pap
cervical plexus
cervical polyp
cervical pregnancy
cervical radiculopathy
cervical region
cervical rib
cervical root
cervical smear
cervical smear test
cervical specimen
cervical spinal cord
cervical spinal stenosis
cervical spine
cervical spine normal
cervical spine posterior
cervical spondylosis
cervical squamous metaplasia
cervical stump
cervical suture
cervical sympathectomy
cervical sympathetic
cervical sympathetic nerve
cervical syndrome
cervical tumor
cervical uterine
cervical vaginal
cervical vertebra
cervical vertebrae
cervical vertebral
cervicalgia
cervicectomy
cervicitis
cervicitis acute
cervicitis trichomonal
cervicobrachalgia
cervicobrachial syndrome
cervicobrachialgia
cervicocranial
cervicodynia
cervicofacial
cervicofacial actinomycotic
cervicogenic
cervicometry
cervicovaginitis
cervidil
cervix
cervix cancer
cervix carcinoma
cervix carcinoma situ
cervix cerclage
cervix cervical
cervix cervix
cervix cytologic
cervix delivery
cervix situ
cervix stage
cervix stage ii
cervix stage iii
cervix stage iv
cervix uteri
cervix uteri cancer
cervix uteri stage
cervix uterine
cervix uterus
cervix vagina
cesamet
cesar
cesarean
cesarean delivery
cesarean section
cesarean section delivered
cesarean section y
cessation
cessation smoking
cessation therapy
cestode infection
cestode infections
cetacaine
cetacaine spray
cetamide
cetaphil
cetirizine
cetraria
cetrimide
cetrotide
cf
cfc
cfm
cft
cft positive
cg
cgd
ch
ch-p
cha-kim
chadontin
chafeenis
chaffeensis
chagas disease
chai
chain increased
chain reaction
chalazion
chalazion lid
chalcopyrite
challenge test
chamber angle
chamber angle anomalies
chamber chamber
chamber eye
chamber hemorrhage
chamomile
chamomilla
chamor
champix
chamydial
chancre
chancroid
chandler's
chanel
chang s
change behaviour
change blood pressure
change body temperature
change breast
change conditions
change liver
change muscle
change physical
change type
changes ciliary
changes corneal
changes include
changes mental
changes muscle
changes n
changes personality
changes physical
changes problems
changes rate
changes reproductive
changes skin
changes stroke
changes vascular
changes y
channel blockers
chantilly
chap
chapped
chapstick
chapter's
char
char-flo
charac
characterised
characteristic cerebrospinal fluid
characteristic features related
characterized
characterized extensive
characterized fluctuating
characterized formation
characterized gross
characterized increase
characterized increased
characterized interstitial
characterized multiple
characterized premature
characterized progressive increase
characterized recurrent
characterized relatively
characterized variable
characterized weakness
charactol
charbon
charcoal
charcodote
charcodote-aqueous
charcot
charcot's
charcot-bouchard
charcot-leyden
charcot-type
charley
charme
chart tests
chataignier
chaud
chaux
chd
chd-alcool
checking procedures
chediak-higashi
cheek mucosa
cheetah
cheiliosis
cheilitis
cheilitis granulomatosa
cheiloschisis
cheilosis
cheilosis oral
cheiranthus
cheiri
cheiro-oral
cheiromegaly
cheiropathy
cheiropompholyx
chel
chela
chela-chromium
chela-magnesium
chela-manganese
cheladonium
chelamins
chelapro
chelate
chelate mg
chelated
chelated calcium
chelated iron
chelated magnesium
chelates
chelating agents
chelation therapy
chelazome
chelidonium
chelidonium-homaccord
chelidonium-injeel
chelodonium
chelone
chemhisdex
chemhisdine
chemical abuse
chemical burn
chemical burns
chemical conjunctivitis
chemical diabetes
chemical exposure
chemical injuries
chemical injury
chemical peel
chemical physical
chemical pleurodesis
chemical pneumonitis
chemical pollution
chemical products
chemical sensitivity
chemically-induced
chemistry normal
chemo
chemocauterisation
chemocauterization
chemodectoma
chemoembolisation
chemoembolization
chemoimmunoconjugate
chemonucleolysis
chemopt
chemosis
chemosurgery
chemotaxis normal
chemotherapeutic agent
chemotherapeutic drug
chemotherapies
chemotherapy
chemotherapy bone marrow
chemotherapy drugs
chemotherapy induced
chemotherapy multiple
chemotherapy prophylactic
chemotherapy single agent
chemtox
chen
chen's
chene
chenopodii
chenopodium
chenopodium ambrosioides
cherry
cherry hemangioma
cherry mint
cherry-liq
chest cardiac massage
chest coronary artery
chest diameter
chest discomfort
chest expansion
chest heaviness
chest infection
chest injury
chest movement
chest normal
chest pain
chest pain cardiac
chest pain chest
chest pain musculoskeletal
chest pain pain
chest pain radiation
chest pain respiratory
chest pains
chest rib
chest sounds
chest symptoms
chest tightness
chest tube insertion
chest wall
chest wall abscess
chest wall malignant
chest wall mass
chest wall mediastinal
chest wall metastases
chest wall necrosis
chest wall pain
chestnut
cheveux
chevrefeuille
chew
chewab
chewable
chewable tablet
chewable tablets
chewables
chewdyn
chewing
chews
chewtabs
cheyne-stokes
chf
chf congo
chg
chg-alcohol
chi
chiari malformation
chiari-frommel
chiasma
chicken breast
chickenpox
chickenpox unspecified
chickweed
chicoree
chicory
chief cell adenoma
chiefly
chikungunya virus
chilaiditi's
chilblains
child abuse
child abuse neglect
child adolescent
child adoption
child born
child chew
child given
child maltreatment
child neglect
child resistant
child syndrome
childb
childbi
childbirt
childbirth
childbirth maternal
childbirth puerperium
childhood adolescence
childhood age related
childhood autism
childhood behavior
childhood behaviour
childhood dermatomyositis
childhood developmental
childhood diseases
childhood hyperactivity
childhood immunization
childhood onset
childhood psychosis
childhood schizophrenia
childhood sexual
children adults
children oral
children pediatric
children upper respiratory
childrens
chili
chill
chillblains
chilliness
chills
chills fever
chimaphila
chimerism
chimphila
china-homaccord
china-injeel
chinensis
chininum
chinosol
chionanthus
chios-injeel
chiropractic
chiropractor
chitotriosidase
chl
chlamydia
chlamydia infection
chlamydia psittaci
chlamydia psittaci infection
chlamydia trachomatis
chlamydia trachomatis infection
chlamydia trachomatis pneumonia
chlamydia trachomatis urethritis
chlamydia urethritis
chlamydiae
chlamydial
chlamydial cervicitis
chlamydial infection
chlamydial infections
chlamydial ocular
chlamydial ophthalmia neonatorum
chlamydial pneumonia
chlamydial urethritis
chloasma
chloasma gravidarum
chlor
chlor-allergy
chlor-tripolon
chloracne
chloral hydrate
chlorambucil
chloramphenicol
chloraprep
chloraseptic
chloratum
chloratum-injeel
chlorax
chlorazene
chlordiazepoxide
chlordiazepoxide hcl
chlordiazepoxyde
chlorel
chlorhexidene
chlorhexidine
chlorhexidine gluconate
chlorhexidine gluconate solution
chlorhexidine solution
chlorhexidine-cetrimide
chlorhexseptic-liq
chloricum
chlorid
chloride
chloride dextrose
chloride increased
chloride intoxication
chloride normal
chloride serum
chloride sodium chloride
chloride solution
chlorides
chlorinated hydrocarbon
chlorinated hydrocarbons
chlorine gas
chlorinum
chlormezanone
chlorofresh
chlorogard
chloroma
chloromycetin
chloromycetin succinate
chlorophenol
chlorophyll
chlorophyllum
chloropsia
chloroptic
chloroquine
chloroquine retinopathy
chlorosept
chlorotene-beta
chlorothiazide
chlorotrianisene
chloroxylenol
chlorpheniramine
chlorpheniramine maleate
chlorprom
chlorpromanyl
chlorpromazine
chlorpromazine hcl
chlorpromazine hydrochloride
chlorpropamide
chlorthalidone
chlortripolon
chlorum
chlorure
chlorzoxazone
cho-kinetic
choanal atresia
chocolate cyst
chocolated
choke
choked food
choking
choking sensation
chol
cholaemia
cholagest
cholagogue-tab
cholalicum
cholangiectasis
cholangioadenoma
cholangiocarcinoma
cholangiocarcinoma malignant
cholangiogram
cholangiography
cholangiolitis
cholangiopancreatography
cholangiopathy
cholangitis
cholangitis acute
cholangitis bile duct
cholangitis sclerosing
cholarex
cholasyn
cholecalciferol
cholecyst
cholecystectomy
cholecystic
cholecystitis
cholecystitis acute
cholecystitis cholelithiasis
cholecystitis hepatobiliary
cholecystitis obstructive
cholecystocholangitis
cholecystoenterostomy
cholecystogram
cholecystogram abnormal
cholecystogram intravenous
cholecystogram normal
cholecystography
cholecystojejunostomy
cholecystokinin
cholecystolithiasis
cholecystopathy
cholecystopathy gallbladder
cholecystostomy
cholecystotomy
choledochal
choledochal cyst
choledochal stricture
choledochectomy
choledochoduodenostomy
choledochoenterostomy
choledochohepatic
choledochojejunostomy
choledocholithiasis
choledocholithotomy
choledochoplasty
choledochoscopy
choledochostomy
choledochotomy
choledochotomy biliary
choledochus
choledocoenterostomy
choledyl
cholelith
cholelithiasis
cholelithiasis cholecystitis
cholelithiasis obstructive
cholelithotomy
cholemia
choleodoron
choleperitonitis
cholera
cholera vaccine
cholera vibrio
cholera vibrio cholerae
cholerae el tor
cholerytyl
cholescintigraphy
cholestasis
cholestasis cholestasis
cholestasis extrahepatic
cholestasis intrahepatic
cholestasis jaundice
cholestasis neonatal
cholestasis pregnancy
cholestat
cholestatic
cholestatic conditions
cholestatic hepatic
cholestatic hepatitis
cholestatic icterus
cholestatic jaundice
cholestatic liver disease
cholestatic liver injury
cholesteatoma
cholesteatoma middle ear
cholesteatosis
cholesterin granuloma
cholesterinum
cholesterinum-injeel
cholesterol
cholesterol absorption
cholesterol blood
cholesterol cholesterol
cholesterol crystal
cholesterol decreased
cholesterol depletion
cholesterol elevated triglycerides
cholesterol embolization
cholesterol gallstones
cholesterol granuloma
cholesterol hdl ratio
cholesterol high
cholesterol increased
cholesterol increased blood
cholesterol increased cholesterol
cholesterol levels low
cholesterol levels raised
cholesterol lipid
cholesterol low
cholesterol normal
cholesterol ratio decreased
cholesterol ratio increased
cholesterol serum
cholesterol total
cholesterol-carrying
cholesterolaemia
cholesterolosis
cholesterosis
cholestyramine
choletol
cholex
cholinat
choline
choline bitartrate
choline inositol
choline magnesium trisalicylate
choline mg
choline-inositol
cholinerg
cholinergic
cholinergic crisis
cholinergic nervous
cholinergic urticaria
cholinergics
cholinesterase
cholinesterase inhibition
cholinex
cholinum
cholografin meglumine
choloxin
choluria
chondrectomy
chondrectomy cartilage
chondritis
chondroblastoma
chondrocalcinosis
chondrodermatitis nodularis
chondrodyst
chondrodystrophy
chondroectodermal dysplasia
chondrolysis
chondroma
chondroma cartilage
chondromalacia
chondromalacia patella
chondromalacia patellae
chondromatosis
chondromatosis benign
chondromyxoid fibroma
chondronecrosis
chondropathy
chondroplasty
chondrosarcoma
chondrosarcoma extraskeletal
chondrosarcoma malignant
chondrosarcoma metastatic
chondrosarcomas
chondrosarcomatous
chondrosis
chondrosternal
chooables
chordae tendinae
chordae tendineae
chordee
chordoma
chordotomy
chorea
choreas
choreiform
choreiform movements
choreoathetoid movements
choreoathetosis
choridal
chorioamnionitis
choriocarcinoma
choriodoretinitis
choriomeningitis
choriomeningitis virus infection
chorion amnion
chorionic
chorionic gonadotrophin
chorionic gonadotrophin positive
chorionic gonadotropin increased
chorionic gonadotropin injection
chorionic gonadotropin normal
chorioretinal
chorioretinal atrophy
chorioretinal degeneration
chorioretinal lesion
chorioretinal scar
chorioretinal scars
chorioretinitis
chorioretinitis focal
chorioretinopathy
choroid
choroid plexectomy
choroid plexus carcinoma
choroid plexus cyst
choroid plexus papilloma
choroid vitreous
choroidal
choroidal atrophy
choroidal degeneration
choroidal detachment
choroidal dystrophies
choroidal dystrophy
choroidal effusion
choroidal hemorrhage
choroidal infarction
choroidal naevus
choroidal neovascularisation
choroidal neovascularization
choroidal nevus
choroidal retinal
choroidal rupture
choroidal sclerosis
choroideraemia
choroideremia
choroiditis
christmas disease
christmas factor
chrom
chromar
chromatin clumping
chromatone
chromatopsia
chromaturia
chrome
chrome-liq
chromease
chromemate
chromicum
chromicum-injeel
chromin
chromium
chromium amino acid
chromium chelate
chromium trivalent
chromium vanadium
chromoblashomycosis
chromoblastomycosis
chromogranin
chromosomal abnormalities
chromosomal abnormality
chromosomal analysis
chromosomal anomalies
chromosomal deletion
chromosomal disorder
chromosomal mutation
chromosome
chromosome abnormality
chromosome abnormality chromosome
chromosome analyses
chromosome analysis
chromosome anomaly
chromosome banding
chromosome gene
chromosome mapping
chromosome y
chron
chronic abdominal pain
chronic acidosis
chronic active hepatitis
chronic active inflammatory
chronic acute
chronic acute chronic
chronic airflow
chronic airway obstruction
chronic airways obstruction
chronic alcoholism
chronic allergic
chronic ambulatory
chronic anxiety
chronic apical
chronic arachnoiditis
chronic arthritis
chronic atrial fibrillation
chronic atrophic polychondritis
chronic bacterial
chronic bile duct
chronic bone
chronic brain
chronic brain failure
chronic brain syndrome
chronic breast
chronic bronchitis
chronic bronchitis acute
chronic bronchitis emphysema
chronic bullous disease
chronic canaliculitis
chronic candidiasis
chronic cause
chronic cellular
chronic cerebral ischemia
chronic cervicitis
chronic chest
chronic cholangitis
chronic cholecystitis
chronic chronic
chronic colitis
chronic conditions
chronic congestive
chronic conjunctivitis
chronic cor pulmonale
chronic cough
chronic cutaneous
chronic cystitis
chronic dacryocystitis
chronic depression
chronic dermatitis
chronic diarrhea
chronic diarrhoea
chronic disease
chronic disorders
chronic duodenal
chronic duodenal ulcer
chronic ear infections
chronic eczema
chronic empyema
chronic encephalopathy
chronic enterocolitis
chronic eosinophilic
chronic eosinophilic leukemia
chronic epigastric pain
chronic eustachian
chronic fatigue
chronic frontal sinusitis
chronic gastric
chronic gastric ulcer
chronic gastritis
chronic gastrointestinal bleeding
chronic generalized
chronic gingivitis
chronic glomerulonephritis
chronic glomerulonephritis nephrotic
chronic graft versus
chronic granulocytic leukaemia
chronic granulocytic leukemia
chronic granulomatous disease
chronic gvh
chronic haemodialysis
chronic headaches
chronic heart
chronic heart failure
chronic heartburn
chronic hemodialysis
chronic hepatic
chronic hepatic failure
chronic hepatitis
chronic hepatitis b
chronic hepatitis c
chronic hepatitis hepatocellular
chronic hepatitis n
chronic hepatopathy
chronic hereditary nephritis
chronic hyperglycemia
chronic idiopathic
chronic infection
chronic inflammation
chronic inflammatory
chronic inflammatory diseases
chronic inflammatory disorder
chronic inflammatory disorders
chronic insomnia
chronic interstitial cystitis
chronic interstitial nephritis
chronic interstitial pneumonia
chronic intestinal
chronic iridocyclitis
chronic iron deficiency
chronic iron overload
chronic ischaemic heart
chronic ischemic heart
chronic joint
chronic kidney
chronic kidney disease
chronic laryngitis
chronic left ventricular
chronic leg ulcer
chronic leukaemia
chronic leukemia
chronic liver disease
chronic liver injury
chronic lower
chronic lower respiratory
chronic lung disease
chronic lymphadenitis
chronic lymphatic leukaemia
chronic lymphatic leukemia
chronic lymphatic obstruction
chronic lymphocytic leukaemia
chronic lymphocytic leukaemias
chronic lymphocytic leukemia
chronic lymphocytic thyroiditis
chronic lymphoid leukaemia
chronic lymphoid leukemia
chronic mastitis
chronic mastoiditis
chronic maxillary sinusitis
chronic meningitis
chronic middle ear
chronic monocytic leukaemia
chronic monocytic leukemia
chronic mountain sickness
chronic mucocutaneous candidiasis
chronic myelocytic leukaemia
chronic myelocytic leukemia
chronic myelogenous leukaemia
chronic myelogenous leukemia
chronic myeloid
chronic myeloid leukaemia
chronic myeloid leukaemias
chronic myeloid leukemia
chronic myelomonocytic leukaemia
chronic myelomonocytic leukemia
chronic n
chronic nasal
chronic nasopharyngitis
chronic nephritis
chronic neutropenia
chronic nonspecific
chronic nonsuppurative
chronic obstructive
chronic obstructive airways
chronic obstructive lung
chronic obstructive pulmonary
chronic open angle
chronic organic
chronic osteomyelitis
chronic otitis externa
chronic pain
chronic pancreatitis
chronic pancreatitis exocrine
chronic parotiditis
chronic paroxysmal
chronic pelvic
chronic pelvic pain
chronic pemphigus
chronic peptic ulcer
chronic pericardial
chronic periodontitis
chronic persistent hepatitis
chronic persistent inflammatory
chronic pharyngitis
chronic phase chronic
chronic polyarthritis
chronic prostatitis
chronic psychosis
chronic pulmonary
chronic pulmonary embolism
chronic pulmonary heart
chronic pulmonary histoplasmosis
chronic pyelitis
chronic pyelonephritis
chronic renal
chronic renal failure
chronic renal impairment
chronic renal insufficiency
chronic respiratory conditions
chronic respiratory disease
chronic respiratory failure
chronic rheumatic
chronic rhinitis
chronic right ventricular
chronic salpingitis
chronic sarcoidosis
chronic schizophrenia
chronic serous otitis
chronic sinusitis
chronic skin ulcer
chronic subdural
chronic subdural haematoma
chronic subdural haemotoma
chronic subdural hematoma
chronic suppurative otitis
chronic thrombocytopenia
chronic thyroiditis
chronic tonsillar
chronic tonsillitis
chronic total
chronic tuberculosis
chronic ulcer
chronic ulcers
chronic unstable angina
chronic upper
chronic uremia
chronic urinary tract
chronic urticaria
chronic urticarias
chronic uti
chronic vascular
chronic venous hypertension
chronic venous insufficiency
chronic ventricular
chronic vulvitis
chronica atrophicans
chronica helicis
chronically
chronicus vidal
chronoblock
chronulac
chrysanthemum
chrysanthum
chrysarobinum
chrysiasis
chs-c
churg strauss
churning
chvostek's
chylocele
chylomicron
chylomicrons
chylothorax
chylous
chylous ascites
chyluria
chymodiactin
ci
ci decreased
ci increased
ci-cal
cialis
ciblee
cicatricial
cicatricial ectropion
cicatricial entropion
cicatricial mucous
cicatricial pemphigoid
cicatrin
cicatrix
cicer arietinum
cicera
cichorium
cichorium intybus
cichorium-injeel
ciclopirox
cicuta
cida
cida-rinse
cida-stat
cide
cider
cidofovir
cidomycin
cidp
cigar
cigarette smoker
cigno
cigno-tincture
cilazapril
ciliary
ciliary body
ciliary body anterior
ciliary body sclera
ciliary function
ciliary muscle
ciliary spasm
cillin
cilobana
cilostazol
ciloxan
cimetidine
cimex
cimex hemipterus
cimex lectularius
cimicifuga
cimicifuga-homaccord
cimino shunt
cimisan
cina
cina-injeel
cinaebosan
cinca
cinchona
cinchoninum
cinchonism
cindy
cineol
cineraria
cinerea
cingulectomy
cinnabaris
cinnamint
cinnamomum
cinnamomum-homaccord
cinnamomum-injeel
cinnamon
cioms
cipralex
cipro
ciprodex
ciprofloxacin
cir
circ
circadian
circadian rhythm sleep
circinata
circle willis
circuform
circulating
circulating anticoagulant
circulating anticoagulants
circulating blood
circulating granulocytes
circulation disorders
circulatory
circulatory assist
circulatory cardiac
circulatory collapse
circulatory depression
circulatory disorder
circulatory disorders
circulatory failure
circulatory instability
circulatory insufficiency
circulatory overload
circulatory respiratory
circulatory shock
circumcised
circumcision
circumocular-blepharal
circumoral
circumorificialis
circumpapillary
circumscribed
circumscribed scleroderma
circumscripta
circumstance
circumstantiality
cirkulin
cirrho
cirrhosis
cirrhosis alcoholic
cirrhosis hepatic
cirrhosis hepatic fibrosis
cirrhosis liver
cirrhosis liver liver
cirrhosis systemic lupus
cirulatory
cis
cisplatin
cisternal puncture
cisternostomy
cistus
cit
citalopram
citalopram-odan
citanest
citanest forte
citracal
citramate
citramins
citran
citrate
citrate calcium
citrate dextrose solution
citrate mg
citrate plus
citric
citric acid
citric acid decreased
citric acid increased
citric acid normal
citric acid urine
citricum
citricum-injeel
citrivate
citro
citrobacter
citrobacter freundii
citrocarbonate
citrome
citron
citronelle
citrullinaemia
citrullinated
citrullinemia
citrus
citrus decumana
citrus fruit
city block
city medium
cjd
ck
ck mb
ck-mb
ckd
cl decreased
cl-or
cladosporidia
cladribine
claforan
claires
clairissime
clamminess
clammy
clamping
clang
clanging
clar
clarif
clarifex
clarifiante
clarifying
clarins
claripex
clarite
clarithromycin
claritin
clarus
class antibiotics
class ii
class iii
class iii v
class iv
class iv b
class mother
class v
class y
classes iv
classical cesarean section
classical migraine
classical type
classics
classifed
classifiable
classification epileptic seizures
classification stage
classification stage ii
classification stage iii
classification terminology
classification tumors
classified according extent
classified according size
classified classes
classify
classifying
classique
clasteon
claudication
claudication cauda equina
claudication spinal cord
claustrophobia
clav
clavicle
clavicle dislocation
clavicular
clavulin
claw foot
claw hand
claw toe
clay-colored
clay-coloured
clean-catch
clean-out
cleaner
cleans
cleanse
cleanser
cleanser-extra
cleansers
cleansing
cleansing cream
cleansing soap
clear advantage
clear amniotic fluid
clear cell adenocarcinoma
clear cell adenoma
clear cell carcinoma
clear cell endometrial
clear cell sarcoma
clear liquid
clear zone
clearance creatinine
clearance decreased
clearance decreased renal
clearance increased
clearance normal
clearance renal
clearance renal function
clearance urea
clearasil
clearskin
clearstick
clearstick-frag
clearz
cleaved
cleaved cell
cleaved follicular
cleft cleft lip
cleft cleft palate
cleft cyst
cleft hand
cleft lip
cleft lip bilateral
cleft lip cleft
cleft lip nose
cleft lip palate
cleft lip repair
cleft lip unilateral
cleft palate
cleft palate cleft
cleft palate repair
cleft palate unilateral
cleft uvula
clemastine
clematis
clematis-injeel
clematite
clematitis
clemetitus
clens
cler
click-stick
clicking hip
clidinium
climacteric
climacteric menopausal
climacteric symptoms
climacterium
climacterium praecox
climacteron
climara
clin
clin exp
clinda-t
clindamycin
clindamycin phosphate
clindamycine
clindasol
clindets
clindoxyl
clinical anophthalmos
clinical classification
clinical electroencephalographic
clinical features include
clinical findings
clinical grounds supplemented
clinical implications
clinical indicators
clinical manifestations
clinical manifestations atherosclerosis
clinical manifestations diagnosis
clinical manifestations include
clinical neurology
clinical pattern
clinical picture described
clinical picture nonspecific
clinical practice
clinical presentation reported
clinical presentation type
clinical presentations
clinical presentations include
clinical psychiatry
clinical sign
clinical spectrum
clinical stage
clinical stage ii
clinical stage iii
clinical stage iv
clinical state
clinical trials drug
clinical use dose
clinical variant
clinically
clinically suspected
clinics north america
clinimix
clinique
clinishield
clinodactyly
clinoril
clip
clipping
clipping aneurysm
clitoral
clitoridectomy
clitorimegaly
clitoris
clitoris enlarged
cll
cln
clo
cloacal exstrophy
cloacogenic carcinoma
clobazam
clobetasol
clobex
clocortolone
clofazimine
clofibrate
clogged
clogging
clomid
clomiphene
clomipramine
clonal evolution
clonapam
clonazepam
clonic
clonic convulsion
clonic grand mal
clonic movements
clonic seizures
clonic-tonic
clonidine
clonidine hcl
clonorchiasis
clonorchis sinensis
clonus
clopidogrel
clopixol
clopixol-acuphase
clorazepate
clorpactin wcs
clos
close relative
closed aspiration
closed biopsy
closed capsulotomy
closed fracture
closed fractures
closed head injury
closed heart
closed needle biopsy
closed pelvic fractures
closed pleural
closed reduction
closed skull
closed spina bifida
closed technique
clostridia
clostridial
clostridial infection
clostridium
clostridium botulinum
clostridium difficile
clostridium difficile colitis
clostridium difficile isolated
clostridium difficile toxin
clostridium novyi
clostridium perfringens
clostridium perfringens c
clostridium perfringens infection
clostridium sordelli
clostridium tetani
clostridium welchii infection
closure bladder
closure bronchial
closure external
closure fistula
closure large
closure nasal
closure skin
closure small intestine
closure stoma
clot
clot retraction
clot retraction normal
clot retraction time
cloths
clotrimaderm
clotrimazole
clotrimazole cream
clotrimazole vaginal
clotting
clotting disorder
clotting factor
clotting factors
clotting time
clotting time increased
clou
clouding consciousness
cloudy
clove oil
cloxacillin
cloxacillin sodium
cloxi
clozapine
clozaril
clr
club foot
club hand
clubbed
clubbing
clubbing fingers
clubfoot
clubfoot congenital
clue cells
clumsiness
clumsy
cluster
cluster b
cluster headache
cluster headaches
cluttering
cmi
cml
cmp
cmpd
cmv
cmv antibody positive
cmv antigen
cmv colitis
cmv encephalitis
cmv igm
cmv infection
cmv positive
cmv retinitis
cmv viremia
cn
cnd
cns
cns active drugs
cns central nervous
cns complications
cns depression
cns disorder
cns disorders
cns manifestations
cns origin
cns stimulation
co-enzyme
co-exist
co-op
co-q
co-trimoxazole
coactifed
coad
coagul
coagulants
coagulase negative staphylococcal
coagulase positive staphylococcal
coagulation
coagulation defect
coagulation defects
coagulation dic
coagulation disorder
coagulation disorders
coagulation factor
coagulation factor deficiencies
coagulation factor deficiency
coagulation factor ii
coagulation factor increased
coagulation factor ix
coagulation factor v
coagulation factor vii
coagulation factor viii
coagulation factor x
coagulation factor xi
coagulation factor xii
coagulation factor xiii
coagulation factors decreased
coagulation profile
coagulation retinal
coagulation test
coagulation time
coagulopathies
coagulopathy
coal tar
coal tar solution
coarctation aorta
coarctation aorta aortic
coarctation repair
coarse
coarse tremor
coated
coated aspirin
coates
cobal
cobalamin
cobalamin deficiency
cobalt
cobalt radiation therapy
cobalt therapy
cobalt-liq
cobaltum
cobbler's
cobex
coblatum
cobralactin
cocaine
cocaine abuse
cocaine amphetamine
cocaine hydrochloride
cocaine phencyclidine
cocci
coccidiodal
coccidiodes
coccidiodomycosis
coccidioidal meningitis
coccidioides
coccidioides immitis
coccidioidomycosis
coccidioidomycosis coccidioides
coccidioidomycosis fungal
coccidiosis
coccinella
cocculus
cocculus-homaccord
cocculus-injeel
coccus
coccyalgia
coccydynia
coccygectomy
coccyx
cochlea
cochlear
cochlear function
cochlear hydrops
cochlear nerve
cochlear otosclerosis
cochlearia
cochleovestibular
cocillana
cockayne's
cockroach allergy
cocm
cod
cod liver
cod liver oil
codalin
codamin
codaminophen
codeine
codeine mg
codeine phosphate
codeine phosphate syrup
codeine syrup
codema
coders
coding practices
codulax
coeliac artery
coeliac disease
coeliac disease food
coeliac mesenteric
coeliac sprue
coelioscopy
coenzyme
coenzyme q
coenzyme q decreased
coenzyme vitamin e
coffea
coffea-injeel
coffeinum
cogan's
cogan-reese
cogentin
cognition mood
cognitive abilities
cognitive ability
cognitive deficits
cognitive disorder
cognitive disorders
cognitive disturbance
cognitive disturbances
cognitive function
cognitive functions
cognitive impairment
cognitive intellectual
cognitive personality
cognitive training
cogwheel
cogwheel rigidity
cohen syndrome
cohosh
cohoshplex
coil
coinfection
coital
coitus
coitus interruptus
col
cola
colace
colada
colanardi
colchicine
colchicinum
colchicum
colchicum-injeel
cold abscess
cold agglutinins
cold air
cold clammy
cold compress
cold exposure
cold extremities
cold hands
cold heat
cold induced
cold injuries
cold injury
cold intolerance
cold nodule
cold pain
cold plus
cold sore
cold sores
cold symptoms
cold urticaria
cold weather
cold-gel
cold-induced
coldil
coldness
colds
colds decongestant
coldsorex
colectasia
colectomy
colesevelam
colestid
colestipol
colgate
coli
coli e coli
colibyl
colic
colic biliary
colic gastrointestinal
colic pain
colic urinary tract
colicky
colip
colistin
colitis amoebic
colitis colitis
colitis common
colitis ischemic
colitis pseudomembranous colitis
colitis severe
colitis ulcerative
colitis ulcerative colitis
coll
collag-en
collagen
collagen implant
collagen vascular disease
collagen vascular diseases
collagen-vascular
collagenosis
collagenous
collagenous colitis
collapse atelectasis
collapse lung
collapse occurs
collapsed vertebra
collapsing
collar stud
collarbone
collateral artery
collateral ligaments
collecting duct renal
collection blood
collection urinary tract
collin
collinsonia
collodion baby
colloidal
colloidal silver
colloidale
collyre
collyrium
coloboma
coloboma iris
coloboma optic
coloboma retinal
colobomata
colocentesis
colocolostomy
colocynthis
colocynthis-homaccord
colombo
colon
colon cancer
colon carcinoma
colon injury
colon mucosa
colon obstruction
colon patients
colon perforation
colon rectum
colon stage iii
colon transit time
colonic
colonic anastomosis
colonic biopsy
colonic cancer
colonic carcinoma
colonic diverticulosis
colonic fistula
colonic haemorrhage
colonic hemorrhage
colonic irrigation
colonic lymphoma
colonic neoplasm
colonic neoplasms
colonic obstruction
colonic perforation
colonic stenosis
colonic stricture
colonic ulcer
colonisation
colonization
colonopathy
colonoscopy
colonospasm
colony stimulating factor
colopathy
colopexostomy
coloproctitis
colopt
color blind
color blindness
color changes
color vision deficiencies
color vision tests
colorado tick fever
coloration
colorblok
colorectal
colorectal adenocarcinoma
colorectal cancer
colorectal cancer colorectal
colorectal cancer stage
colorectal carcinoma
colorectal neoplasms
colorectostomy
colored
colored yellow
colormoist
colors
colorstay
colorz
colostomy
colostomy closure
colostomy enterostomy
colostomy prolapse
colostomy revision
colostrum
colour blind
colour blindness
colour changes
colour vision deficiencies
colour vision tests
colouration
coloured stools
colouring
colourless
colourz
colovaginal fistula
colovesical fistula
colpectomy
colpermin
colpitis
colpocele
colpocephaly
colpoperineoplasty
colpoplasty
colporrhaphy
colposcopy
colpospasm
colposuspension
colprone
coltalin
coltox
column spinal cord
coly-mycin
colyte
com-cough
coma
coma coma
coma diabetic
coma diabetic coma
coma hepatic
coma scale
coma stupor
coma vigil
comalose
comatose
comb
combac
combantrin
combat neurosis
combative
combativeness
combi-pak
combigan
combinaison
combination b
combination genetic
combination n
combination skin
combination-caplet
combinator
combined congenital anomalies
combined degeneration
combined immunodeficiency
combined right left
combined sites
combined valvular disease
combined version
combipres
combivir
comble-ridules
combo
combretum
comedo
comedocarcinoma breast
comedome
comedonal
comedone
comedonin
comfortab
comfortcaine
comfrey
comminuted fracture
commissure
commissurotomy
common acute
common acute chronic
common bile duct
common carotid artery
common cause
common clinical
common cold
common duct
common duct exploration
common duct stones
common femoral artery
common form
common migraine
common practice
common symptoms
common truncus
common variable
common variable immunodeficiency
common ventricle
common wart
common warts
commonly seen
commotio cerebri
communicable disease
communicating aneurysm
communicating artery aneurysm
communicating hydrocephalus
communication disorder
communication disorders
communicative
communis
communis-injeel
community acquired infection
community acquired pneumonia
community-acquired
comocladia
comp-drops
compacte
compartment syndrome
compatible blood
compensated cirrhosis
compensated respiratory alkalosis
compensation neurosis
compensatory
compensatory emphysema
compensatory erythroid hyperplasia
compg
complamin
complement activation leads
complement factor
complement fixation
complement fixation test
complement-mediated
complet
complete abortions
complete av block
complete blood count
complete day
complete disruption
complete form
complete heart block
complete ii
complete incomplete
complete induced
complete left bundle
complete multiple
complete n
complete paralysis
complete partial
complete plus
complete right bundle
complete rupture
complete transposition great
complete vitamin
completed suicide
completed weeks gestation
completely normal
complex c e
complex cardiac
complex formation drugs
complex high
complex increased
complex infection
complex interaction
complex mg
complex n
complex normal
complex partial
complex partial seizures
complex seizures
complex supraventricular tachycardia
complex tachycardia
complex time
complex ventricular tachycardia
complex vitamin c
complex vitamins
complex-uv
complexe
complexed
complicated abortions
complicated maternal
complicated migraine
complicated renal failure
complicated shock
complicati
complicating
complicating pregnancy
complication
complication acute
complication associated
complication cardiac
complication corneal
complication coronary bypass
complication following
complication general
complication intrauterine
complication neonatal
complication pregnancy
complication procedure
complication prosthetic
complication pulmonary
complication rate
complication spinal
complication tissue
complication tracheostomy
complication trauma
complication treatment
complication urinary tract
complications
complications abortions
complications administration
complications affecting
complications bone marrow
complications cardiac
complications delivery
complications diabetic ketoacidosis
complications following
complications following abortion
complications fractures
complications heart
complications labor
complications labour
complications medical care
complications n
complications peculiar
complications postpartum
complications pregnancy
complications renal
complications surgical
complications therapy
complications transplant
complications use
complications vascular
complicaton
complicatons
compliments
compn
component total
compose
composee
composite valve
compositum
compound c
compound fracture
compound n
compound nevus
compound tablet
compound used
compound y
compounds
compounds including
compounds n
compoz
comprehension
comprehensive classification
comprehensive search
compress
compressed
compressed air
compresses
compressing
compression brain
compression cervical
compression fracture
compression nerve
compression sclerotherapy
compression spinal cord
compression stockings
compression therapy
compression umbilical cord
comprime
comprimes
comps
compulsions
compulsive
compulsive neurosis
compulsive personality
compulsive sexual
computer-assisted
computerised axial
computerised axial tomography
computerised tomogram
computerised tomography
computerised transverse axial
computerized axial tomogram
computerized axial tomography
computerized tomogram
computerized tomography
computerized tomography normal
computerized transverse axial
comtan
conc
conceal
concealer
concealing
concentrate infusion
concentrate-liq
concentration abnormal
concentration decreased
concentration diagnosis
concentration difficult
concentration lipids
concentration loss
concentration low
concentration normal
concentration red blood
concentrations low
concentric
concept d
concerta
conchiolinum
concise
concomitant administration
concomitant disease
concomitant strabismus
concretion
concurrent
concurrently patient
concus
concussion
cond
condition affecting
condition aggravated
condition classified
condition clinically
condition commonly
condition fetus
condition improved
condition involving
condition normal
condition physical examination
condition present
conditioned
conditioner
conditioners
conditioning
conditioning regimen
conditions affecting
conditions anterior
conditions associated
conditions blood
conditions brain
conditions cardiac
conditions caused
conditions characterised
conditions chemical
conditions complications
conditions disorders
conditions general
conditions increased
conditions infections
conditions involve
conditions involving
conditions muscle
conditions n
conditions o
conditions observed
conditions possible
conditions pregnancy
conditions pulmonary vascular
conditions renal
conditions sex
conditions skin
conditions specified
conditions unrelated
conditoner
condom
condom contraceptive
conds
condubosin
conduct disorder
conduction
conduction defects
conduction disorder
conduction disorders
conduction intraventricular
conduction time prolongation
conduction time prolonged
conductive
conductive deafness
conductive hearing loss
conductive sensorineural
conductive sensorineural hearing
conductor
conduit
conduit left ventricle
conduit right ventricle
conduitogram
condurango
condurango-injeel
condurangoplex
condylar fracture
condylar process
condyle
condyle humerus
condyline
condyloma
condyloma acuminatum
condyloma latum
condyloma virus
condylomata
condylomata acuminata
cone biopsy
conentrate
cones
confabulation
confid
confiden
confirm diagnosis
confirmed biochemical
confirmed demonstration
confirmed histologically
confirmed increased risk
confirmed test
confirmed virus
confluent
confort
confus
confusion disorientation
confusion headache
confusion nausea
confusional
confusional state
cong
congaiosum
congen
congeners
congenital
congenital abnormalities
congenital abnormality
congenital absence
congenital acquired
congenital adrenal gland
congenital adrenal hyperplasia
congenital anomalies
congenital anomalies adrenal
congenital anomalies aorta
congenital anomalies aortic
congenital anomalies described
congenital anomalies digestive
congenital anomalies ear
congenital anomalies eye
congenital anomalies gallbladder
congenital anomalies inner
congenital anomalies kidney
congenital anomalies lacrimal
congenital anomalies larynx
congenital anomalies limbs
congenital anomalies lower
congenital anomalies lung
congenital anomalies optic
congenital anomalies pulmonary
congenital anomalies skin
congenital anomalies spinal
congenital anomalies upper
congenital anomalies urinary
congenital anomalies uterus
congenital anomaly
congenital anomaly peripheral
congenital aortic
congenital aortic stenosis
congenital aortic valve
congenital aphakia
congenital aplastic anemia
congenital aqueductal stenosis
congenital arteriovenous fistula
congenital atresia
congenital aural
congenital biliary
congenital blindness
congenital blood
congenital bowing
congenital brain
congenital brain damage
congenital cardiac
congenital cardiac anomalies
congenital cardiac disorders
congenital cardiovascular
congenital cardiovascular disorders
congenital cataract
congenital central
congenital central nervous
congenital cerebellar
congenital cerebellar ataxia
congenital cerebral
congenital claw
congenital cleft
congenital clubfoot
congenital cmv infection
congenital cns
congenital corneal
congenital corneal opacities
congenital coronary artery
congenital cutis laxa
congenital cyst
congenital cystic
congenital cystic disease
congenital cystic lung
congenital cytomegalovirus infection
congenital deaf
congenital deafness
congenital deficiency
congenital deformities
congenital deformity
congenital dermal
congenital diaphragmatic
congenital diaphragmatic eventration
congenital diaphragmatic hernia
congenital dislocation
congenital dislocation hip
congenital disorders
congenital dysfibrinogenaemia
congenital dysfibrinogenemia
congenital dyskeratosis
congenital ectodermal dysplasia
congenital elevation
congenital entropion
congenital esophageal
congenital esophageal stenosis
congenital eyelid
congenital facial
congenital facial nerve
congenital factor
congenital factor ix
congenital factor xi
congenital familial
congenital fibrosarcoma
congenital fistula
congenital generalized lipodystrophy
congenital glaucoma
congenital glaucoma secondary
congenital glaucomas
congenital goiter
congenital goitre
congenital haemolytic anaemia
congenital hearing
congenital hearing losses
congenital heart
congenital heart block
congenital heart disease
congenital hemolytic anemia
congenital hepatic fibrosis
congenital hereditary
congenital hernias
congenital herpes simplex
congenital hip
congenital hip dislocation
congenital hydrocele
congenital hydrocephalus
congenital hydronephrosis
congenital hypertrichosis
congenital hypertrophic pyloric
congenital hypertrophy
congenital hypofibrinogenemia
congenital hypogammaglobulinaemia
congenital hypogammaglobulinemia
congenital hypothyroidism
congenital hypotonia
congenital ichthyosis
congenital immune
congenital immune deficiency
congenital immunodeficiency
congenital infection
congenital infections
congenital infundibular stenosis
congenital intrahepatic
congenital kyphoscoliosis
congenital lacrimal
congenital laryngeal
congenital lid
congenital limb
congenital lipodystrophy
congenital lower
congenital lymphoedema
congenital malaria
congenital megacolon
congenital megaureter
congenital metabolic
congenital metatarsus
congenital methaemoglobinaemia
congenital methemoglobinemia
congenital microphthalmos
congenital mitral insufficiency
congenital mitral stenosis
congenital mitral valve
congenital myopathy
congenital nail
congenital neonatal
congenital nephrotic syndrome
congenital neurological disorder
congenital nevus
congenital night blindness
congenital nystagmus
congenital ocular
congenital oesophageal
congenital oesophageal stenosis
congenital optic nerve
congenital pneumonia
congenital poikiloderma
congenital pseudarthrosis
congenital ptosis
congenital pulmonary
congenital pulmonary stenosis
congenital pulmonary valve
congenital pyloric stenosis
congenital radial
congenital renal
congenital renal dysplasia
congenital retinal
congenital retinoschisis
congenital rubella
congenital rubella infection
congenital scoliosis
congenital single
congenital skeletal
congenital skin
congenital small
congenital spondylolisthesis
congenital stenosis
congenital strabismus
congenital stridor
congenital subluxation
congenital syndromes
congenital syphilis
congenital syphilitic
congenital teratoma
congenital torticollis
congenital toxoplasmosis
congenital tracheomalacia
congenital tricuspid
congenital tricuspid insufficiency
congenital tuberculosis
congenital umbilical hernia
congenital ureteric
congenital ureterovesical junction
congenital urethral
congenital urinary
congenital urinary tract
congenital urogenital
congenital uterine
congenital vascular
congenital vascular anomalies
congenital vascular malformations
congenital ventricular septal
congest
congest-eze
congestion
congestion conjunctival
congestion haemorrhage
congestion haemorrhages
congestion heart failure
congestion hemorrhage
congestion left ventricular
congestion liver
congestion lung
congestion syndrome
congestion-nighttime
congestion-non
congestive
congestive cardiac failure
congestive cardiomyopathy
congestive dilated
congestive heart
congestive heart failure
congestive splenomegaly
conglobate
congo virus
congo-crimean
coninum
conisation
conisation cervix
conium
conium maculatum
conization cervix
conjoined twins
conjuctivitis
conjugate
conjugate gaze
conjugated
conjugated alpha
conjugated bilirubin
conjugated iodine
conjugation
conjunct
conjunctiva
conjunctiva bulbi
conjunctiva cornea
conjunctiva eyelid
conjunctivae
conjunctival
conjunctival biopsy
conjunctival bleb
conjunctival concretions
conjunctival congestion
conjunctival corneal
conjunctival cysts
conjunctival discharge
conjunctival erosion
conjunctival flap
conjunctival follicles
conjunctival hyperaemia
conjunctival hyperemia
conjunctival incision
conjunctival injection
conjunctival irritation
conjunctival melanoma
conjunctival papillae
conjunctival pigmentation
conjunctival redness
conjunctival sac
conjunctival scars
conjunctival xerosis
conjunctivia
conjunctivitis
conjunctivitis allergic
conjunctivitis chlamydial
conjunctivitis conjunctivitis
conjunctivitis dacryocystitis
conjunctivochalasis
conjunctivocystorhinostomy
conjunctivoplasty
conn's
connective
connective tissue
connective tissue disease
connective tissue diseases
connective tissue disorder
connective tissue disorders
connective tissue infections
connective tissue inflammation
connective tissue neoplasm
connective tissue neoplasms
connective tissues
connector
conorii infection
conover
conray
cons
conscious level
consciousness clouding
consciousness disorientation
consciousness disturbance
consciousness disturbances
consciousness mental
conservative measures
consi-bosan
considered appropriate
considered important
considered inclusion
considered n
considered relevant
consiousness
consists main
consolin
consousness
consta
constip
constipation
constipation diarrhea
constipation diarrhoea
constipation gastrointestinal
constitutional aplastic
constitutional aplastic anemia
constitutive
constricta
constricted
constricted pupils
constriction
constriction visual field
constrictive pericarditis
construction artificial
construction reconstruction
constructional apraxia
consumption coagulopathy
consumption increased
consumptive
consumptive coagulopathy
contac
contac c
contac-c
contact allergic dermatitis
contact allergies
contact c
contact dermatitis
contact dermatitis eczema
contact eczema
contact lens
contact lens corneal
contact lens intolerance
contact lens therapy
contact lens wearer
contact n
contact skin
contact urticaria
contagious
contagious ecthyma
contagious pustular
contaminated air
contamination
contin
contin-controlled
continent ileostomy
continuous ambulatory peritoneal
continuous epidural anesthesia
continuous leakage
continuous passive
continuous positive airway
continuous release
continuous use
continuously
continuum
contour deformity
contra
contraception
contraception contraceptive
contraceptive
contraceptive device
contraceptive diaphragm
contraceptive failure
contraceptive method
contraceptive method contraceptive
contraceptive methods
contracted
contracted bladder
contracted pelvis
contractility depressed
contraction
contraction bronchial smooth
contraction skeletal muscle
contraction tonic
contraction wave
contractions affecting
contractions muscles
contractions premature
contractions skeletal muscles
contractions tonic
contractions uterine
contracture
contracture forearm
contractures
contraindication
contraindication surgery
contralateral breast
contrast barium enema
contrast dacryocystogram
contrast imaging
contrast lower
contrast media
contrast media reaction
contrast normal
contrast radiography
contrast upper gastrointestinal
contre
contre le
contributes
contributing factor
contributory causative
control blood sugar
control classified
control daily
control diabetes
control diabetes mellitus
control disorders
control epistaxis
control hair
control hemorrhage
control impaired
control iv
control ml
control n
control postoperative hemorrhage
control products
control y
controle
controlled blood pressure
controlled delivery
controlled hypotension
controlled oral
controlled release
controlled-release
controller
controls phase
contu
contusion
contusion cerebral
contusion concussion
contusion eyeball
contusion lung
conus medullaris syndrome
convalescent
convallaria
convallaria majalis
convergence
convergence insufficiency
convergent
convergent squint
conversion hysteria
conversion neurosis
conversion reaction
conversion type
converting enzyme decreased
converting enzyme increased
converting enzyme inhibitor
convex
convex iris
convoluted
convolvulus
convuls
convulsion
convulsion febrile
convulsion jacksonian
convulsions
convulsions coma
convulsions grand mal
convulsions neonatal
convulsive
convulsive activity
convulsive disorder
convulsive movements
convulsive seizure
convulsive status epilepticus
convulsive threshold
cool dry
cooley's
cooling body
coolmint
coombs
coombs indirect
coombs negative
coombs positive
coombs positive hemolytic
coombs test
coombs test negative
coombs test positive
cooper r
cooperative oncology group
coordinat
coordination impaired
cop
copaiva
copaxone
copd
cope's
cophylac
copper amino acid
copper chelate
copper citrate
copper deficiency
copper deficiency copper
copper gluconate
copper high
copper metabolism
copper normal
copper toxicosis
coppertone
coprolalia
coprolalia-generalized
coprolith
coproma
coprophagia
coprophilia
coproporphyrinogen
coprostasis
coptin
copy number
copy number increased
coq
coquinone
cor
cor biloculare
cor pulmonale
cor pulmonale chronic
cor pulmonale cor
cor pulmonale pulmonary
cor pulmonale right
cor triatriatum
cora
cora-bosan
coracoclavicular ligament
coracohumeral ligament
coracoid process
coradur
corail
coraillium
coral
coral-min
corallium
corax
cord blood
cord central nervous
cord compression spinal
cord cyst
cord entanglement
cord infection
cord injury cervical
cord injury spinal
cord n
cord neoplasm
cord nerve root
cord nerve roots
cord normal
cord prolapse
cord spinal canal
cord stage iii
cord syndrome
cordarone
cordectomy
cordema
cordis
cordocentesis
core antigen antibody
core antigen igm
core antigen positive
corectopia
coreg
coreoplasty
corgard
coriandrum
coriaria
coricidin
coristine-dh
corium
cornea
cornea retina
corneae
corneal
corneal abrasion
corneal abscess
corneal anesthesia
corneal cataract
corneal changes
corneal clouding
corneal decompensation
corneal defect
corneal degeneration
corneal degenerations
corneal deposits
corneal diameter
corneal dystrophies
corneal dystrophy
corneal edema
corneal endothelial
corneal epithelial
corneal epithelium
corneal erosion
corneal foreign body
corneal graft
corneal graft rejection
corneal guttata
corneal haze
corneal herpes
corneal infection
corneal infections
corneal infiltrates
corneal inflammation
corneal injury
corneal involvement
corneal irritation
corneal laceration
corneal lesion
corneal leukoma
corneal neovascularization
corneal oedema
corneal opacity
corneal opacity corneal
corneal perforation
corneal pigmentation
corneal reflex
corneal scar
corneal scars
corneal scleral
corneal sensitivity
corneal staining
corneal striae
corneal stromal
corneal sutures
corneal thinning
corneal topography
corneal touch
corneal transplant
corneal ulcer
corneal ulceration
corneal xerosis
corneovitreal
corner mouth
cornification
corns
cornus
cornutum
corona virus
coronaropathy
coronary
coronary angiogram
coronary angioplasty
coronary arterial
coronary arteries
coronary arteritis
coronary artery
coronary artery abnormal
coronary artery aneurysm
coronary artery anomaly
coronary artery atheroma
coronary artery atherosclerosis
coronary artery bypass
coronary artery calcification
coronary artery cardiac
coronary artery coronary
coronary artery dilatation
coronary artery disease
coronary artery disorders
coronary artery dissection
coronary artery embolism
coronary artery insufficiency
coronary artery n
coronary artery normal
coronary artery obstruction
coronary artery occlusion
coronary artery origin
coronary artery sclerosis
coronary artery spasm
coronary artery stenosis
coronary artery surgery
coronary artery thrombosis
coronary artery transplanted
coronary atheroma
coronary atherosclerosis
coronary bypass
coronary bypass coronary
coronary bypass graft
coronary coronary
coronary coronary artery
coronary disease coronary
coronary embolism
coronary endarterectomy
coronary insufficiency
coronary normal
coronary occlusion
coronary occlusion myocardial
coronary ostial stenosis
coronary revascularisation
coronary revascularization
coronary sclerosis
coronary sinus
coronary spasm
coronary steal
coronary thrombosis
coronary vascular
coronary vasodilators
coronary vasospasm
coronary venous
coronary vessel
coronary vessels
coronavirus
coronavirus infection
coronex
coronoid process
corpectomy
corpora cavernosa
corporal
corporeal
corporis
corporis diffusum universale
corpus callosum
corpus cavernosum penis
corpus luteum cyst
corpus uteri
corpuscular volume decreased
corpuscular volume increased
corrected transposition great
correcteur
correcting
correction
correction cleft palate
correction hallux
correction operation
correction osteotomy
correction spine
correction transposition great
corrective procedure
correctol
corrector
correctrice
corrigan's
corrosive
corrosive injury
corsym
cort
cortacet
cortate
cortef
cortenema
cortex cerebral
cortex subcortical structures
cortical
cortical blindness
cortical bone
cortical cataract
cortical defect
cortical dysfunction
cortical evoked response
cortical laminar
corticoadrenal
corticosteroid
corticosteroid withdrawal
corticosteroid withdrawal syndrome
corticosteroid-induced
corticosteroids
corticosterone
corticosterone adrenal cortex
corticosterone decreased
corticosterone increased
corticotrophin
corticotrophins
corticotropin
corticotropin (acth)
corticotropin y
corticreme
cortifoam
cortiment
cortimyxin
cortisol
cortisol adrenal cortex
cortisol creatinine ratio
cortisol decreased
cortisol free
cortisol increased
cortisone
cortisone acetate
cortisporin
cortoderm
cortone
cortrex
cortrosyn
cortunon
corvert
corvosan
corydalis
corylus avellana
corynebacteria
corynebacterium
corynebacterium diphtheriae
corynebacterium minutissimum
coryphen
corytab
coryza
coryza-like
coryzadyn
coryzal symptoms
corzide
cosmegen
cosmetic surgery
cosmetopt
cosmos
cosopt
cosses
costa
costa's
costal
costal chondritis
costart-meddra
costello
costochondral junction
costochondritis
costoclavicular syndrome
costovertebral angle
cosyntropin
cot death
cotabs
cotard's
cotazym
cote
cothilyne
cotinine
cotrifed
cotton fever
cotton wool
cotton wool spots
cotyledon
cou
cou-syr
cough
cough bordetella
cough bordetella pertussis
cough chest
cough cold
cough congestion
cough fever
cough syrup
coughing
coughing cough
coughing sneezing
coughs
coulour vision
coumadin
coumarin
coumarinum
council international
count cerebrospinal fluid
count decreased
count increased
count low
count normal
count red blood
count reduced
count white blood
counteract
counterfeit
coup sabre
coupees
coupled extrasystoles
courvoisier's
covan
covera-hs
coversyl
covert
coverup
cow milk
cow pox
cow's
cowden
cowden's
cowpox
cows milk
cox's
cox-maze
coxa valga
coxa vara
coxalgia
coxarthritis
coxarthrosis
coxiella
coxiella burnetii infection
coxiella burnetti
coxitis
coxsackie
coxsackie myocarditis
coxsackie viral
coxsackie viral infection
coxsackie viral infections
coxsackie virus
coxsackie virus infection
cozaar
cp
cpa
cpap
cpd
cpd adenine cpda
cpd w
cpk
cpk increased
cpk mb
cpk-mb
cpk-mm
cps
cq
cr
crab
crabo
crabro
crabs
cracked
cracked tooth
cracking
crackles
crackling
cradle
cramp
cramp pain
cramps
cramps calves
cramps leg
cramps legs
cramps lower extremities
crampy
cran
cranberry
cranial
cranial arteritis
cranial base
cranial bone
cranial cavity
cranial nerve
cranial nerve decompression
cranial nerve deficits
cranial nerve disorders
cranial nerve injuries
cranial nerve injury
cranial nerve involvement
cranial nerve lesion
cranial nerve palsies
cranial nerve paralysis
cranial nerve paresis
cranial nerves
cranial neuritis
cranial neuropathy
cranial peripheral
cranial peripheral nerve
cranial peripheral nerves
cranial suture
cranial sutures
cranial vault
craniectomy
cranii
craniofacial deformities
craniofacial dysostosis
craniopharyngeal duct
craniopharyngioma
craniopharyngioma pituitary
cranioplasty
cranioplasty skull
craniorachischisis
craniosynostosis
craniotabes
craniotomy
craniotomy craniectomy
craquele
crataegus
crataegus oxyacantha
crater-like
craving
crawford
crawl
crawling
crawling sensation
crayon
crb-plex
crc-plex
crdplex
cream-for
cream-normal
cream-not
cream-s
cream-spf
creamy
creases
creatine
creatine kinase
creatine kinase bb
creatine kinase high
creatine kinase increased
creatine kinase mb
creatine kinase mm
creatine kinase normal
creatine kinase total
creatine normal
creatine phosphokinase
creatine phosphokinase cpk
creatine phosphokinase increased
creatine phosphokinase mb
creatine phosphokinase mm
creatine phosphokinase serum
creatinine
creatinine blood
creatinine clearance
creatinine clearance decreased
creatinine clearance normal
creatinine low
creatinine normal
creatinine ratio
creatinine ratio decreased
creatinine renal clearance
creatinine serum
creatinine urea nitrogen
creatinine urine
creatorrhea
creatorrhoea
cremasteric reflex
creme
creme-poudre
crenocyte
creo
creo-rectal
creon
crepitation
crepitations
crescendo angina
crescentic glomerulonephritis
cresol
cresolum
cresophene
cress
crest
crest syndrome
crestor
cretin
cretinism
creutzfeld-jakob
creutzfeldt-jacob
creutzfeldt-jakob
cri du chat
cricopharyngeal myotomy
crigler-najjar
crimean haemorrhagic fever
crimean hemorrhagic fever
criminal activity
crine
crinone
crisis sickle cell
crisis-female
crisis-male
crismon
crispus
crit care
criteria set
criteria use
critic-aid
critical illness
critters
crixivan
crm
crm plus
crmy
croc
crocata-injeel
crocodile shagreen
crocodile tears
crocus
crocus-injeel
crohn's
crohns
crohns disease
cromoglycate
cromolyn
cronkhite-canada
crono
croq-vit
croquable
croquables
croquer
cross infection
cross reactive
cross sensitivity
cross-contamination
cross-linked
cross-matching
cross-react
crossectomy
crossmatch
crossmatch compatible
crossmatch incompatible
crosstalk
crotalidae
croton
croton tiglium
crou
croup
croupous
crow's
crow-fukase
crowding teeth
crown removal
crp
crp positive
crst syndrome
crt-d
crt-p
crtgplex
cruciate ligament knee
cruciate ligaments
crud
cruda
crudum
cruex
cruralgia
cruris
cruroheel
crush injury
crush syndrome
crushed nerve
crushing
crushing chest
crushing injury
crusius
crust
crusta
crustaceans
crusting
crutch
cryocautery
cryofibrinogenaemia
cryofibrinogenemia
cryoglobulin
cryoglobulinaemia
cryoglobulinemia
cryoglobulins
cryoglobulins present
cryoglobulinuria
cryoretinopexy
cryosurgery
cryosurgical
cryotherapy
crypt abscess
cryptic
cryptococcal
cryptococcal infections
cryptococcal meningeal
cryptococcal meningitis
cryptococcosis
cryptococcosis cryptococcal
cryptococcus neoformans
cryptococcus neoformans infection
cryptogenic
cryptogenic cirrhosis
cryptogenic fibrosing alveolitis
cryptophthalmos
cryptorchidism
cryptorchism
cryptosporidia infections
cryptosporidial
cryptosporidiosis
cryptosporidiosis infection
cryst
crystallina
crystalline
crystalline deposits
crystalline vitamin
crystallisation
crystallization
crystalloid colloid
crystalluria
crystalluria uric
crystals
crystals present
crystals urine
crystapen
cs
csa
csd
csf
csf cell count
csf cerebrospinal fluid
csf culture
csf e g
csf electrophoresis
csf glucose
csf high
csf igg
csf igg decreased
csf immunoglobulin
csf lactate
csf lactate dehydrogenase
csf lactate increased
csf leakage
csf measles
csf measles antibody
csf mononuclear
csf normal
csf oligoclonal
csf ph
csf pressure
csf pressure cerebrospinal
csf pressure decreased
csf pressure increased
csf protein
csf protein abnormal
csf shunt
csf shunt operation
csf specific gravity
csf wbc
csf white blood
csf white cell
csp
cstforce
cstibosan
cstiren
ct angiography
ct brain scan
ct eeg
ct scan abnormal
ct scan normal
ct scan y
ctg
ctp
ctt
ctt scan
cu
cu cr
cu y
cu zn mn
cubeba
cubeba-injeel
cubensis
cubicin
cubital tunnel syndrome
cubitus valgus
cubitus varus
cuboid
cuboid bone
cuc
cucurbita
cucurbita pepo
cuffing
cuivre
cul
cul-de
culdocentesis
culdoplasty
culdoscopy
culdotomy
culex pipiens
cullen's
culta
cultum
culture bacteria
culture blood
culture bone
culture foreign body
culture growth
culture n
culture negative
culture negative bacteria
culture positive
culture stool
culture throat
culture tissue
culture urine
cum
cumarinum-injeel
cumberland
cuneiform
cuneiform bone
cup disc ratio
cuplex
cupping
cupping optic disc
cupping optic nerve
cupressus
cuprimine
cuprit
cupro
cuprum
cuprum-injeel
cupulolithiasis
curare
curare-injeel
curarisation
curarization
curcuma
curel
curettage
curettage cervix
curettage termination pregnancy
curettage uterine
curettage uterus
curetting
curity
curled
curling's
curly hair
curr
currant
currassavicum-injeel
current medical
current n
current pregnancy
currently included
currently pregnant
currier
curvature gastric ulcer
curvature spine
curvature stomach
curvatures
curvus
cush
cushing's
cushing-like
cushingoid
cushingoid facies
cushings
cushings syndrome
cushion
cushlin
cusp
cusparia
cutaneoperitoneal
cutaneous
cutaneous amyloidosis
cutaneous angiitis
cutaneous anthrax
cutaneous articular
cutaneous diphtheria
cutaneous diseases
cutaneous fungal
cutaneous hepatic porphyria
cutaneous horn
cutaneous hypersensitivity
cutaneous infection
cutaneous inflammatory
cutaneous larva migrans
cutaneous leishmaniasis
cutaneous leishmaniasis leishmania
cutaneous lupus erythematosus
cutaneous manifestations
cutaneous mastocytosis
cutaneous moniliasis
cutaneous neoplasms
cutaneous sarcoidosis
cutaneous schistosomiasis
cutaneous sensory nerve
cutaneous sporotrichosis
cutaneous tuberculosis
cutaneous ureterostomy
cutaneous vasculitis
cutem penetrans
cuticura
cutis
cutis laxa
cutis marmorata
cutis medicamentosa
cutisitum
cutivate
cv
cva
cvopt
cvp
cvs
cw
cw-caplet
cx
cxr
cyan
cyanatum
cyanatum-injeel
cyanatus
cyanides
cyanocobalamin
cyanocobalamin injection
cyanocobalamine
cyanopsia
cyanosed
cyanosis
cyanosis cardiac
cyanotic
cyanotic attacks
cybertab-multivit
cybertrim
cyclamen
cyclamen-injeel
cyclandelate
cycle female
cycle menstruation
cyclic
cyclic amp
cyclic amp abnormal
cyclic amp blood
cyclic amp decreased
cyclic amp increased
cyclic amp metabolism
cyclic amp normal
cyclic amp urine
cyclic neutropenia
cycling
cyclitic membrane
cyclitis
cyclizine
cyclobenzaprine
cyclocort
cyclocryotherapy
cyclodialysis
cyclodiathermy
cyclogyl
cycloid
cycloid psychoses
cyclomen
cyclopentolate
cyclopentolate hydrochloride
cyclophoria
cyclophosphamide
cyclophotocoagulation
cyclopia
cycloplegia
cycloplegic refraction
cycloserine
cyclospasmol
cyclosporiasis
cyclosporidia
cyclosporidium
cyclosporine
cyclothymia
cyclothymic
cyclothymic disorder
cyclothymic personality
cyclotron
cyclotropia
cydonia
cyestra
cyklokapron
cylate
cylert
cylindroma
cylindruria
cylinduria
cymbalta
cynabile
cynapium
cynara
cynara scolymus
cyparissias-injeel
cypripedium
cyproheptadine
cyproterone
cyriax's
cyroplex
cyruta
cys-nix
cyst
cyst abscess
cyst adenoma
cyst anomaly
cyst anterior chamber
cyst aspiration
cyst benign
cyst congenital
cyst cyst
cyst drainage
cyst excision
cyst fistula
cyst hematoma
cyst kidney
cyst mass
cyst pseudocyst
cyst removal
cyst rupture
cyst ruptured
cyst salivary gland
cyst sinus
cyst upper
cystadane
cystadenocarcinoma
cystadenocarcinoma appendix
cystadenocarcinoma ovary
cystadenocarcinoma pancreas
cystadenofibroma
cystadenoma
cystalgia
cystatin
cystectomy
cysteine
cystercercosis
cystic
cystic acne
cystic adenomatoid malformation
cystic breast
cystic degeneration
cystic disease
cystic duct
cystic duct remnant
cystic fibrosis
cystic fibrosis carrier
cystic fibrosis cystic
cystic fibrosis lung
cystic fibrosis meconium
cystic fibrosis pancreas
cystic fibrosis pancreatic
cystic fibrosis pulmonary
cystic fibrosis related
cystic hygroma
cystic hyperplasia
cystic kidney disease
cystic lung
cystic lymphangioma
cystic mastopathy
cysticercosis
cystine
cystinosis
cystinuria
cystitis
cystitis acute
cystitis bladder
cystitis chronic
cystitis cystica
cystitis cystitis
cystitis glandularis
cystitis radiation
cystitis urinary tract
cystitis-like
cysto conray
cysto-conray
cystoadenofibroma
cystocele
cystocele pelvic
cystoforce
cystogram
cystography
cystoid macular degeneration
cystoid macular edema
cystoid macular oedema
cystolithotomy
cystoma
cystometrogram
cystopexy
cystoplasty
cystoprostatectomy
cystoptosis
cystopyelonephritis
cystorectocele
cystorrhaphy
cystosarcoma phyllodes
cystosarcoma phylloides
cystoscopy
cystoscopy urinary tract
cystosol
cystostomy
cystostomy tube
cystotomy
cystourethrocele
cystourethrogram
cystourethropexy
cystourethroscopy
cysts
cysts benign
cysts cystic
cysts jaw
cysts jaws
cysts neoplasms
cysts skeletal
cytadren
cytapheresis
cytarabine
cytarabine-pws
cytisus
cytogam
cytogenetic abnormality
cytogenetic analysis
cytogenetic investigations
cytokine
cytokines
cytologic evidence
cytological histological
cytology
cytology histopathology
cytology urinary tract
cytolysis
cytolytic
cytomegalic inclusion disease
cytomegaloviral
cytomegaloviral infection
cytomegaloviral infections
cytomegalovirus
cytomegalovirus antibody
cytomegalovirus antigen
cytomegalovirus dna
cytomegalovirus hepatitis
cytomegalovirus infection
cytomegalovirus mononucleosis
cytomegalovirus retinitis
cytomegalovirus viremia
cytomegalus virus
cytomel
cytomengaloviral
cytopathy
cytopenia
cytopenias
cytopenic
cytoplasmic
cytoreductive surgery
cytosar
cytosar mg
cytotec
cytotoxic
cytotoxic edema
cytotoxicity
cytovene
cytoxan
cz
d antigen
d b c
d biotin
d c
d dietary supplement
d dimer
d disease
d g s
d gel
d hepatic
d immunoglobulin
d increased
d infants
d liquid
d long
d m
d n
d o r
d oral
d pantothenate
d pantothenic
d pantothenic acid
d plus
d resistant rickets
d retroviral
d rna
d s
d t
d u
d v
d vitamin
d w
d y
d'acetamin
d'acetaminophene
d'activation
d'adamo
d'adaptation
d'amande
d'ammoniaque
d'ange
d'anguille
d'eau
d'hamamelis
d'herbages
d'hydratation
d'hydrogene
d'ihle
d'iode
d'okinawa
d'onagre
d'orange
d'oreilles
d'os
d'pantothenic
d'uree
d'uv
d-biotin
d-dry
d-e
d-forte
d-hypervitaminosis
d-m
d-natural
d-pantothenic
d-pro
d-s
d-tabs
d-x
daa
dacarbazine
daclizumab
dacryoadenectomy
dacryoadenitis
dacryocanaliculitis
dacryocystectomy
dacryocystitis
dacryocystorhinostomy
dacryocystorhinostomy dcr
dacryolith
dacryops
dacryostenosis
dactinomycin
dactylitis
dagenan
dahl
daily acne
daily cleaning
daily dose
daily dose taken
daily energy
daily high
daily light
daily living
daily low dose
daily moisturizing
daily plus
daily supplement
daily treatment
daily vitamin
daily-pak
dairyaid
dalacin
dalacin c
dalfopristin
dalmacol
dalmane
daltonism
damage fetus
damage liver
damage-related
damania
damas
damascena
damiana
damiana-injeel
dan-gard
dan-tar
danazol
dand
dandelion
dandi
dandiplex
dandruff
dandruff seborrheic dermatitis
dandruff shampoo
dandy-walker
dans
dantrium
dantrolene
daphne
dapsone
daraprim
darbepoietin alpha
dark adaptation curve
dark reddish
dark spots
dark staining
dark urine
darkened
darkening
darmtee
darva
darvon n
das
data application
data e
data management
data systems
datasets
dates baby
daunorubicin
daunorubicin hydrochloride
daunoxome
davinci
dawnmist
day age
day blind
day block
day bone
day care
day energy
day essential
day men
day milk
day night
day product
day protection
day regimen
day solution
day therapy
day time
day treatment
day use
day women
day year
daycaps
daycare
daydreaming
daypro
dayquil
days usually
days weeks
days-nights
daytime
daytime sleepiness
daywear
dazed
dbl
dbp
dc n
dc shock
dcn
dco
dcp
dct
dd
ddavp
de-crease
de-sac
dead arrival
dead fetus
dead foetus
deaf mutism
deafness
deafness bilateral
deafness conductive
deafness congenital
deafness ears
deafness hearing
deafness labyrinthine
deafness middle ear
deafness unilateral
death asphyxia
death cause
death child
death death
death father
death husband
death infant
death mother
death n
death natural
death neonatal
death neonatal death
death occurring
death parent
death sids
death spouse
death stillbirth
death sudden
death sudden death
death sudden infant
death syndrome sids
death utero
death ventricular arrhythmias
death wishes
deaths including
debarquement
debiline
debility
debrancher deficiency
debridement
debridement bone
debridement skin
debridement wound
debris
debulking
deca durabolin
decadron
decalcification
decalcification tooth
decandra
decannulation
decanoate
decapitation
decapryn
decapsulation
deceased
decellularized
decemlineata
decerebration
decidual
deciduous tooth
decline renal function
declomycin
decollete
decoloration
decolouration
decompensated cirrhosis
decompensated heart failure
decompensation
decomposition
decompression
decompression sickness
decompression spinal
decon
decong
decongest
decongestant
decongestant antihistamine
decongestin
decongestion therapy
decongestionnant
decontractyl
decontrak-tin
decortication lung
decr
decrease disease
decrease hdl
decrease marked
decrease weight
decreased ability
decreased absent
decreased activity
decreased adrenal medulla
decreased anticoagulant effect
decreased appetite
decreased bacteria
decreased blood
decreased blood gas
decreased blood sugar
decreased bone
decreased bone marrow
decreased carbohydrate tolerance
decreased cardiac function
decreased cardiac output
decreased cell
decreased cerebrospinal fluid
decreased cervical
decreased cholesterol
decreased corneal
decreased creatinine
decreased digestive enzymes
decreased exercise
decreased faecal
decreased female
decreased fertility
decreased fetal movements
decreased fibrinolysis
decreased fluid
decreased frequency
decreased gamma
decreased glucose
decreased haem
decreased hdl
decreased heart rate
decreased hemoglobin
decreased immune response
decreased immune responsiveness
decreased injection
decreased insulin requirement
decreased insulin sensitivity
decreased libido
decreased liver
decreased liver function
decreased lumbar spine
decreased lung
decreased male
decreased muscle tone
decreased n
decreased night
decreased physical activity
decreased plasma fibrinogen
decreased plasma osmolality
decreased platelet
decreased red blood
decreased renal function
decreased respiratory
decreased serum
decreased serum sodium
decreased sexual
decreased sexual function
decreased systemic vascular
decreased therapeutic
decreased thyroid
decreased tolerance
decreased triglyceride
decreased tsh
decreased urinary tract
decreased urine
decreased urine osmolality
decreased urine output
decreased vascular
decreased ventilatory
decreased virus
decreased vision
decreased visual
decreased vitamin
decreased white blood
decresed
decubitus
decubitus angina
decubitus ulcer
dedifferentiated chondrosarcoma
deep brain stimulation
deep cervical lymph
deep cutaneous
deep keratitis
deep mycosis
deep necrosis
deep phlebitis
deep phlebothrombosis
deep plantar
deep seated
deep superficial
deep therapy
deep thrombophlebitis
deep transverse
deep vascularization
deep vein thrombosis
deep veins
deep venous
deep venous thrombosis
deep vessels
deep-cleaning
deepening
deeper dermal
deepwater
deere
def
defaecation
defecation
defecation frequency
defecation urgency
defecography
defect bone
defect central nervous
defect congenital
defect interatrial
defect interventricular septum
defect maternal serum
defect prosthesis
defect repair
defect tissue
defect visual field
defective
defective color vision
defective colour vision
defective stereopsis
defects
defects complicating
defects congenital
defects e g
defects identified
defects leading
defects renal pelvis
defects unknown
defense
defenseur
deferoxamine
defi-age
defiance
defiant
defibrillation
defibrillation threshold
defibrillator
defibrination syndrome
defic
defici
deficienc
deficiencies iron
deficiencies vitamin
deficiency
deficiency acquired
deficiency anaemia
deficiency anaemia secondary
deficiency anaemias
deficiency anemia
deficiency anemia iron
deficiency anterior pituitary
deficiency chronic
deficiency combined
deficiency factor
deficiency hepatic
deficiency humoral immunity
deficiency inborn
deficiency lower
deficiency malabsorption
deficiency metabolic
deficiency purine
deficiency red cell
deficiency related
deficiency resulting
deficiency states
deficiency syndrome
deficiency trace
deficiency vitamin
deficiency vitamin k
deficiency vitamins
deficiency xerophthalmic
deficient
deficit disorder
deficit-hyperactivity
deficits
defined systolic
definite probable
definition terms
definitions criteria
definitions definitions
definitions terms
definitions used
definitive diagnoses
definitive diagnosis
definity
deflect
deflected
defloratum
deformans
deformities
deformities associated
deformities eyelids
deformities feet
deformities forearm
deformities hip
deformities knee
deformities limbs
deformities lower
deformities spine
deformities upper
deformity
deformity ankle
deformity congenital
deformity correction
deformity feet
deformity finger
deformity foot
deformity forearm
deformity hip
deformity knee joint
deformity pelvis
deformity spine
deformity upper
deformity wrist
defying
degen
degenerat
degenerated
degeneration anterior
degeneration brain
degeneration central nervous
degeneration cerebellar
degeneration cerebral
degeneration cornea
degeneration intervertebral
degeneration liver
degeneration macula
degeneration muscle
degeneration myocardial
degeneration nervous
degeneration retina
degeneration retinal
degeneration senile
degeneration spinal cord
degeneration tubular
degenerations
degenerative
degenerative arthritis
degenerative changes
degenerative diseases
degenerative disorder
degenerative disorders
degenerative joint disease
degenerative vascular
degloving injury
deglutition
degradable
degradation products abnormal
degradation products coagulation
degradation products high
degradation products increased
degradation products normal
degree atrioventricular block
degree av block
degree body
degree burn
degree burns
degree cardiac
degree haemorrhoids
degree heart block
degree hemorrhoids
degree hyperglycemia
degree hypotension
degree loss
degree lower
degree n
degree rate
degree shoulder
degree single
degree thermal
degree women
degrees insulin resistance
degrees pain
dehiscence abdominal wall
dehydral
dehydrat
dehydrated alcohol
dehydration
dehydroepiandrosterone
dehydroepiandrosterone sulfate
dehydrogenase activity increased
dehydrogenase activity ldh
dehydrogenase decreased
dehydrogenase deficiency
dehydrogenase increased
dehydrogenase lactic
dehydrogenase red blood
dehydrogenase tissue
deja
deja-vu
dejection
dejerine-roussy
del
del castillo
delamination
delatestryl
delavirdine
delay development
delay sexual
delayed bone
delayed closure
delayed effects
delayed gastric emptying
delayed healing
delayed hemolytic transfusion
delayed menarche
delayed menopause
delayed menstruation
delayed milestones
delayed n
delayed opening
delayed puberty
delayed recovery
delayed secondary
delayed skin reaction
delayed sleep
delayed suture
delayed type hypersensitivity
delayed union
delayed-release
delays development
delayted
delestrogen
deletion
deletion chromosomal
deletion genetic
deletion syndromes
delflex
delinquency
delinquency criminal
delinquent
delirantes
delires
deliria
delirious
delirium
delirium agitation
delirium emergence
delirium tremens
deliv
delivery antepartum
delivery artificial
delivery delivered
delivery delivery
delivery infant
delivery labour
delivery live
delivery liveborn
delivery maternal
delivery normal
delivery obstetric
delivery postpartum
delivery pregnancy
delivery second
delivery spontaneous
delivery vacuum
dellen
delsym
delta aminolevulinate
delta n
delta waves
delta-beta
deltasone
deltoid ligament
deluded
delusion
delusion parasitosis
delusion persecution
delusion somatic
delusional
delusional disorders
delusional perception
delusional psychoses
delusional symptoms
delusional syndrome
delusions
delusions delusions
delusions grandeur
delusions hallucinations
delusions parasitosis
deluxe
demadex
demands life
dematiacious fungi
dematitis
demdec
demecarium
demeclocycline
demented
dementia
dementia cases
dementia cerebrovascular
dementia complex
dementia delirium
dementia dementia
dementia depressive
dementia infantalis
dementia mental
dementia praecox
dementia presenile
dementia seizures
dementia vascular
dementias
demerol
demi-coverage
deminished
demo
demonstrable amounts
demulcents
demulen
demyelinating
demyelinating disease
demyelinating diseases
demyelinating disorder
demyelinating disorders
demyelinating polyneuritis
demyelinating polyneuropathy
demyelination demyelinating
demyelination neuropathy
den
denavir
dendritic
dendritic keratitis
dene
denervation
denervation atrophy
dengue
dengue fever
dengue haemorrhagic fever
dengue hemorrhagic fever
denix
dennie-morgan
denopt
denorex
dens
density factors
density increased
density lipoprotein cholesterol
density lipoprotein decrease
density lipoprotein increased
density lipoprotein normal
dent
dentaires
dental
dental abscess
dental alveolar
dental arch
dental attrition
dental calculus
dental care
dental care dental
dental caries
dental caries dental
dental condition
dental decay
dental dental
dental development
dental examination
dental fillings
dental floss
dental implant
dental impression
dental operations
dental oral
dental pain
dental periodontal
dental plaque
dental prosthesis
dental pulp
dental restoration
dental restorative material
dental restorative materials
dental root
dental surgery
dental tartar
dental treatment
dental treatment dental
dentalgar
dentata
dentata-injeel
denti-care
denti-clean
denticare
dentifrice
dentigerous cyst
dentin
dentinbloc
dentine
dentinogenesis imperfecta
dentist
dentition
dentoalveolar abscess
dentofacial
dentofacial anomalies
dentrifrice
dents
denture
denture wearer
deo
deod
deod-cool
deod-provocative
deodor
deodorant
deodorant stick
deodorant-glass
deodorant-paros
deodorante
deodorizer
deoxypyridinoline
depakene
department health
depen
dependant
dependence barbiturate
dependence barbiturates
dependence morphine
dependence opiates
dependence withdrawal
dependent drugs
dependent personality
dependents
depends degree
depends presence
depersonal
depersonalisation
depersonalization
depersonalization syndrome
depigment
depigmentation
depigmentation skin
depigmented
depilation
deplet
depletion
depletion cell
depo-medrol
depo-testosterone
depocyt
deposit calcium
deposition disease
deposition fibrous tissue
deposition liver
deposits associated
deposits calcium
depot
depreforce
depress
depressants
depressed inotropic
depressed level
depressed mood
depressed skull
depressed skull fractures
depressed st
depressed state
depressed total
depression agitated
depression blood
depression bone marrow
depression cardiovascular
depression central nervous
depression depression
depression depressive
depression endogenous depression
depression neurotic depression
depression psychosis
depression psychotic
depression reactive
depression respiratory
depression suicidal
depression suicide
depressions
depressive
depressive disorder
depressive disorders
depressive episode
depressive features
depressive illness
depressive mood
depressive neurosis
depressive personality
depressive reaction
depressive state
depressive symptom
depressive symptoms
deprivation amblyopia
deproic
depth perception
depuratex
depuratif
depuraton
dequadin
dequervain's
der
der-gel
dera
derailment
deranged liver function
derangement
derangement gas exchange
derangement knee
derangement liver function
derangements
deratin
derealisation
derealization
deriton
derivatives
derivatives n
derm
derm-aid
derma
derma-force
dermabrasion
dermacare
dermacne
dermaflex
dermagerm
dermaglow
dermagran
dermaguard
dermajetics
dermal
dermal appendage
dermal cylindroma
dermal epidermal
dermal leishmaniasis
dermal sinus
dermalac
dermalogica
dermaphy
dermapro
dermarest
dermasept
dermashield
dermastripe
dermatillomania
dermatique
dermatitic
dermatitis
dermatitis allergic
dermatitis artefacta
dermatitis atopic
dermatitis atopic dermatitis
dermatitis contact
dermatitis contact dermatitis
dermatitis cosmetics
dermatitis dermatitis
dermatitis diaper
dermatitis eczema
dermatitis eczematoid
dermatitis exfoliative
dermatitis exposed
dermatitis herpetiformis
dermatitis herpetiformis bullous
dermatitis herpetiformis skin
dermatitis irritant
dermatitis lichen
dermatitis occupational
dermatitis papillaris
dermatitis psoriasiform
dermatitis recurrent
dermatitis skin
dermatitis solar
dermatitis syndrome
dermatochalasis
dermatofibroma
dermatofibroma histiocytoma
dermatofibrosarcoma
dermatofibrosarcoma protuberans
dermatofibrosis lenticularis
dermatoglyphic
dermatoglyphic anomalies
dermatographia
dermatographic
dermatoheliosis
dermatologic
dermatological disorders
dermatolysis
dermatomycoses
dermatomycosis
dermatomyositis
dermatomyositis muscle
dermatone
dermatop
dermatophyte infection
dermatophytosis
dermatophytosis groin
dermatophytosis tinea
dermatosclerosis
dermatoses
dermatosis
dermazin
dermazinc
dermex
dermi-bosan
dermis
dermo
dermo-hypodermitis
dermographia
dermographism
dermoid cyst
dermoid tumor
dermoid tumour
dermoidectomy
dermolipectomy
dermopathy
dermopathy diabetic
dermoplast
dermorapid
dermosis
dermovate
dermovate ointment
dermoxyl
derris
desalterant
descemet's
descemetitis
descemetocele
descending aorta
descending colon
descending left colon
deschiens
described n
described number
description includes
desenex
desens
desensitisation
desensitization
desensitizer
desferal
desiccated
designed used
desinfectant
desipramine
desir
desire void
desired effect
desired therapeutic effect
desitin
deslorelin
desloughing
desmoid tumor
desmoid tumour
desmolase deficiency
desmoplastic
desmopressin
desmorrhexis
desocort
desodor
desodorisante
desonide
desoxi
desoximetasone
despressive
desquam-x
desquamated
desquamating
desquamation
desquamative
destim
destiny
destruction brain
destruction epithelial
destruction inner ear
destruction intervertebral
destruction joint
destruction liver tissue
destruction pancreas
destruction peripheral nerve
destruction red blood
destruction tissue
destruction type
destructive
destructive cholangitis
destructive coxarthrosis
desyrel
detach
detached
detached retina
detaches
detachment choroid
detachment choroidal
detachment eye
detachment macula
detachment retina
detachment retinal
detachment retinal pigment
detachment vitreous
detailed description
detane
detected n
detection
detection device
detection evaluation
detection management
detection ventricular fibrillation
detection ventricular tachycardia
detensol
detente
deter
detergicans
deteriorated
deterioration
deterioration general
deterioration loss
deterioration mental
deterioration visual acuity
determined complex
deterrents
detoxification
detoxification drug
detrol
detrusor hyperreflexia
detrusor instability
detrusor muscle
detrusor sphincter dyssynergia
dettol
deutan
dev
develop antibodies
develop optic nerve
develop slowly
developed detect
developed separate
developer
developing country
developing course disease
developing embryo
development abnormal
development childhood
development dental
development diabetes mellitus
development disorder
development eruption
development growth
development invasive
development n
development puberty
development severe
developmental
developmental articulation
developmental defects
developmental delay
developmental disabilities
developmental disorder
developmental disorders
developmental disturbance
developmental dyslexia
developmental glaucoma
developmental language
developmental milestones
developmental odontogenic
developmental toxicology
deviated nasal septum
deviation eyes
deviation nasal
device expelled
device expulsion
device insertion
device related
devices u s
devita
devrom
dew
dewy
dex
dexa
dexamethasone
dexamethasone sodium
dexamethasone sodium phosphate
dexamethasone suppression test
dexamethasone-omega
dexasone
dexatrim
dexbrompheniramine
dexchlorpheniramine
dexedrine
dexidin
dexiron
dexsone
dext
dexterity
dextr
dextran dextrose
dextrans
dextroamphetamine
dextrocardia
dextroject
dextromethorphan
dextrose
dextrose injection
dextrose injection usp
dextrose lactated
dextrose sodium chloride
dextrose water
df
dh
dha
dhs
dia
dia-bosan
dia-vite
diabet
diabeta
diabetes
diabetes diabetes mellitus
diabetes insipidus
diabetes insipidus antidiuretic
diabetes insipidus diabetes
diabetes insipidus renal
diabetes ketoacidosis
diabetes mellitus
diabetes mellitus antepartum
diabetes mellitus coma
diabetes mellitus diabetes
diabetes mellitus dm
diabetes mellitus endocrine
diabetes mellitus exposure
diabetes mellitus hyperglycemia
diabetes mellitus juvenile
diabetes mellitus ketoacidosis
diabetes mellitus loss
diabetes mellitus maturity
diabetes mellitus metabolism
diabetes mellitus mother
diabetes mellitus non
diabetes mellitus peripheral
diabetes mellitus poor
diabetes mellitus potential
diabetes mellitus renal
diabetes metabolic
diabetes pregnancy
diabetes renal
diabetes young
diabetic
diabetic acidosis
diabetic amyotrophy
diabetic arthropathy
diabetic autonomic neuropathy
diabetic cardiomyopathy
diabetic cataract
diabetic child
diabetic coma
diabetic complications
diabetic control
diabetic cystopathy
diabetic dermopathy
diabetic diabetic
diabetic diet
diabetic end stage
diabetic fetopathy
diabetic foetopathy
diabetic foot
diabetic gangrene
diabetic gastroenteropathy
diabetic gastroparesis
diabetic glomerulosclerosis
diabetic hyperosmolar
diabetic hyperosmolar coma
diabetic ketoacidosis
diabetic ketoacidosis dka
diabetic ketoacidotic
diabetic ketosis
diabetic macroangiopathy
diabetic macular edema
diabetic microangiopathy
diabetic microangiopathy diabetic
diabetic mononeuropathy
diabetic mother
diabetic n
diabetic nephropathy
diabetic neuropathic
diabetic neuropathy
diabetic neuropathy diabetic
diabetic peripheral
diabetic peripheral neuropathy
diabetic peripheral vascular
diabetic polyneuropathy
diabetic renal disease
diabetic retinal
diabetic retinopathy
diabetic retinopathy diabetic
diabetic retinopathy ocular
diabetic type
diabetic vascular
diabeticorum diabetic
diabinese
diacomp
diadema
diadynamic
diagnosis based
diagnosis clinical
diagnosis colonoscopy
diagnosis differential
diagnosis management pulmonary
diagnosis pseudomembranous colitis
diagnosis pulmonary
diagnosis retroperitoneal
diagnosis siadh
diagnosis subsequently
diagnosis therapy
diagnosis treatment
diagnosis treatment heart
diagnosis treatment pulmonary
diagnosis usually
diagnostic
diagnostic amniocentesis
diagnostic aspiration
diagnostic laboratory
diagnostic procedure
diagnostic procedures
diagnostic procedures abdominal
diagnostic procedures biliary
diagnostic procedures gastrointestinal
diagnostic procedures lung
diagnostic procedures oral
diagnostic procedures prostate
diagnostic procedures respiratory
diagnostic procedures skin
diagnostic procedures small
diagnostic procedures spinal
diagnostic radiology
diagnostic statistical
diagnostic ultrasound
diagnostic ureteroscopy
diagnosyic
diahalt
diaheel
dial
dialy
dialysate effluent
dialysis
dialysis dementia
dialysis device
dialysis disequilibrium
dialysis-preservative
dialyte
dialyzer
diam
diamel
diameter decreased
diameter increased
diameter normal
diamicron
diamine
diamite
diamond-blackfan
diamorphine hydrochloride
diamox
diane
dianeal
diapedesis
diaper
diaper dermatitis
diaper rash
diaper-care
diaphane
diaphoresis
diaphragm
diaphragm aplasia
diaphragm muscle
diaphragm use
diaphragmalgia
diaphragmatic
diaphragmatic aplasia
diaphragmatic eventration
diaphragmatic hernia
diaphragmatic hernia congenital
diaphragmatic hernia diaphragmatic
diaphragmatic hernia repair
diaphragmatic hernias
diaphragmatic injury
diaphragmatic paralysis
diaphragmatic repair
diaphragmatic rupture
diaplex
diar
diaret
diarex
diarr-eze
diarrhea
diarrhea bloody
diarrhea campylobacter
diarrhea constipation
diarrhea diarrhea
diarrhea infectious
diarrhea nausea
diarrhea obstipation
diarrhea rotavirus
diarrhoea
diarrhoea associated
diarrhoea bloody
diarrhoea campylobacter
diarrhoea diarrhoea
diarrhoea gastrointestinal
diarrhoea predominant
diarrhoea rotavirus
diarrhoea viral infections
diastasis
diastat
diastematomyelia
diastematomyelia congenital
diastolic
diastolic blood pressure
diastolic bp
diastolic bp decreased
diastolic click
diastolic high
diastolic hypertension
diastolic hypotension
diastolic increased
diastolic left ventricular
diastolic low
diastolic murmur
diastolic pressure decreased
diastolic pressure increased
diathermy
diathesis
diathesis bleeding
diatrum
diavim
diazemuls
diazepam
diazepam injection
diazoxide
diban
dibasique
dibencoz
dibencozide
dibucaine
dic dic
dic y
dicalcine
dicalcium phosphate
dicetel
dicitrate
diclectin
diclofenac
diclofenac sodium
diclofenac-sr
diclophen
diclotec
dicloxacillin
dictamnus albus
dicyclomine
dicyclomine hydrochloride
did appear useful
didanosine (ddl)
didelphic
didronel
die year life
diencephalic
diencephalic glioma
diencephalic syndrome
diencephalo-hypophyseal
diencephalohypophyseal
dienestrol
diet dietary
diet supplement
dietary
dietary chaos
dietary control
dietary deficiency
dietary iron intake
dietary supplement
dietetic
dietetics
diethylcarbamazine
diethylpropion
diethylstilbestrol
diethylstilbestrol des
diethylstilboestrol
diethyltoluamide (deet)
dieulafoy
dieulafoy's
difference systolic diastolic
differences clinical presentation
differential pressure
differential wbc
differential white blood
differentiated basis
differentiating
differentiation
differin
difficile
difficile colitis
difficile diarrhea
difficult remove
difficult wean
difficulty adapting
difficulty breathing
difficulty intubation
difficulty micturition
difficulty removing
difficulty sleeping
difficulty voiding
difficulty walking
diffuse
diffuse alveolar damage
diffuse connective tissue
diffuse cutaneous
diffuse cutaneous leishmaniasis
diffuse cystic
diffuse disease
diffuse esophageal spasm
diffuse generalized
diffuse goiter
diffuse goitre
diffuse infiltrative
diffuse interstitial keratitis
diffuse large
diffuse lymphoma
diffuse membranoproliferative glomerulonephritis
diffuse mesangial sclerosis
diffuse mixed
diffuse nodular
diffuse oesophageal spasm
diffuse scleroderma
diffuse systemic sclerosis
diffuse vasculitis
diffused peritonitis
diffuseur
diffusing
diffusing capacity decreased
diffusion
diffusion test
diflorasone
diflucan
diflunisal
digeorge's
digesdyn
digess
digest
digesta
digestaid
digestant
digestants
digestaway
digestex
digestif
digestin
digestion
digestive
digestive complications
digestive disorders
digestive enzyme
digestive enzymes
digestive organs
digestive respiratory
digestive systems
digestive tract
digestive-genital
digestive-liq
digestol
digestolax
digibind
digiclean
digisan
digital arterial
digital blood vessels
digital examination
digital fibrokeratoma
digital necrosis
digital nerve
digital neuroma
digital subtraction
digital vasculitis
digitaline
digitalis
digitalis intoxication
digitalis purpurea
digitalis toxicity
digitoxin�
digitoxinum
digits hand
digoxin
digoxin level
digoxin level increased
digoxin toxicity
diguglielmo's
dihydroergotamine
dihydroergotamine dhe
dihydroergotamine mesylate
dihydropyrimidine
dihydrotestosterone
dihydroxy vitamin d
dihydroxycholecalciferol
dihydroxycholecalciferol vitamin
dilantin
dilat
dilatation
dilatation bile duct
dilatation biliary tract
dilatation colon
dilatation coronary artery
dilatation curettage
dilatation esophagus
dilatation intrahepatic
dilatation oesophageal
dilatation oesophagus
dilatation pancreatic
dilatation stomach
dilatation uterine
dilatation vascular
dilatation ventricular
dilate
dilated
dilated cardiomyopathy
dilated pore
dilated pupil
dilated pupils
dilated veins
dilation
dilation bile
dilation cervical
dilation curettage
dilation esophagus
dilation evacuation
dilation intestine
dilation procedure
dilation reduced
dilator
dilaudid
dilotab
diltiaz
diltiazem
diltiazem hydrochloride
diltiazem-cd
diluent
dilusol
diluting
dilution
dilutional coagulopathy
dim
dimegan
dimelor
dimenhydrinate
dimenhydrinate mg
dimens
dimercaprol
dimetane
dimetapp
dimetapp-c
dimethyl sulfoxide
diminished
diminished absent
diminished insulin
diminished sensitivity
diminishing
diminution
dimple
dimples
dinate
dino
dinomals
diocaine
diocarpine
diochloram
dioctyl
diodex
diodine
diodoquin
diofluor
diogent
dioica
dioica-injeel
diomycin-ont
dionephrine
diopentolate
diophenyl-t
diopred
diopside
dioptears
dioptic's
diopticon
dioptimyd
dioptrol
dior
diorlift
diorlight
diorouge
diorskin
dios
dioscorea
diosporin
diosulf
diotrope
diovan
diovan-hct
diovol
dip
dipan
dipentum
dipetalonemiasis
diphen
diphenhyd
diphenhydramine
diphenhydramine hcl
diphenhydramine hydrochloride
diphenhydramine hydrochloride mg
diphenist
diphenoxylate with atropine
diphtheria
diphtheria antitoxin
diphtheria immunization
diphtheria tetanus toxoid
diphtheria tetanus toxoids
diphtheria toxin
diphtheria toxoid
diphtheria toxoids
diphtheritic
diphtheritic myocarditis
diphyllobothriasis
diphyllobothrium latum
dipiro
dipivefrin
dipivefrin-liq
diplacusis
diplegia
diplegic
diploid cell
diplopia
diprivan
diprogen
diprolene
dipropionate inhaler
diprosalic
diprosone
dipsomania
dipyridamole
dir
dirca
direct bilirubin
direct contact
direct coombs
direct coombs test
direct immunofluorescence
direct indirect
direct infection
direct inguinal hernia
direct positive
direct test
direct vivo
directed infecting
directional doppler flow
dirithromycin
dironerf
dirt
dis
disability disability
disabled child
disaccharidase deficiencies
disaccharide
disaccharide malabsorption
disalcid
disappearance
disappearing
disarticulation
disarticulation hip
disarticulation knee
disarticulation thumb
disassociation
disbacteriosis
disbacteriosis gastrointestinal
disc compression
disc degeneration
disc disorders
disc edema
disc haemorrhage
disc hemorrhage
disc lesion
disc neovascularisation
disc neovascularization
disc oedema
disc prosthesis
disc ratio increased
disc space narrowing
disc-discovery
discectomy
discharge conjunctivitis
discharge vaginal
discharging
disciform keratitis
disciform macular degeneration
discission
discitis
disclosing solution
discogram
discography
discoid
discoid lesions
discoid lupus
discoid lupus erythematosus
discoides
discolor
discoloration
discoloration skin
discoloration tongue
discoloration urine
discolored
discolouration
discolourations
discoloured
discomfort
discomfort abdominal pain
discomfort bodily
discomfort epigastric
discomfort headache
discomfort injection
discomfort pain
discompeel
discomposure
disconnection
discontinuation
discontinuation drug
discontinuity
discrete
discrimination y
disease abnormal
disease activity index
disease acute
disease adrenal
disease adult
disease aggravated
disease arterial
disease association
disease atypical
disease autoimmune
disease autosomal
disease bacterial infections
disease benign
disease benign malignant
disease blood
disease bone
disease brain
disease breast
disease cardiac valve
disease central nervous
disease cerebrovascular
disease characterized
disease childhood
disease chronic
disease classified
disease coagulation factor
disease colon
disease complicating
disease congenital
disease congenital cardiac
disease congestive heart
disease connective tissue
disease coronary artery
disease cystic
disease diabetes mellitus
disease diabetic
disease disseminated
disease exacerbated
disease factor ix
disease family
disease features
disease female
disease gallbladder
disease gastrointestinal
disease general
disease gvhd
disease hair
disease heart
disease inborn
disease infections
disease infectious
disease inner ear
disease intestine
disease involving
disease involving lymph
disease irritable bowel
disease lipid metabolism
disease liver
disease lower
disease lung
disease lymphocyte depletion
disease lymphocytic
disease lymphoproliferative
disease malabsorption
disease medicine
disease metabolic
disease miscellaneous
disease mixed cellularity
disease motor
disease n
disease nerve
disease newborn
disease nipple
disease nodular sclerosis
disease o
disease obstructive lung
disease ocular
disease organ
disease pancreas
disease pelvic inflammatory
disease plasma
disease poor
disease posterior
disease primary
disease progresses
disease progression
disease pulmonary
disease pulmonary embolism
disease rare
disease recurrence
disease recurrent
disease refractory
disease renal failure
disease respiratory tract
disease right ventricular
disease salivary gland
disease salivary glands
disease significant
disease site
disease skin
disease spinal cord
disease spleen
disease stage
disease stage ii
disease stage iii
disease stage iv
disease status
disease structural
disease term
disease thyroid
disease tricuspid
disease type ii
disease type iii
disease type iv
disease type vi
disease vascular malformations
disease vulva
disease white blood
disease y
diseases affecting
diseases basal ganglia
diseases blood
diseases causes
diseases central nervous
diseases characterized
diseases classified
diseases complicating
diseases congenital
diseases connective tissue
diseases esophagus
diseases hereditary
diseases included
diseases lung
diseases mitral valve
diseases oesophagus
diseases oral
diseases pancreas
diseases prostate
diseases pulmonary
diseases pulmonary hypertension
diseases respiratory
diseases salivary glands
diseases spinal cord
diseases upper respiratory
diseases white blood
disequilibrium syndrome
disfiguring scar
disimpaction
disinfectant
disinhibition
disintegrating
disintegrative
disipal
diskhaler
diskography
diskus
disloc
dislocated
dislocated elbow
dislocated hip
dislocated joint
dislocated lens
dislocation
dislocation acromioclavicular
dislocation ankle
dislocation carpometacarpal
dislocation cervical
dislocation elbow
dislocation forearm
dislocation fractures
dislocation hip
dislocation hip joint
dislocation joint
dislocation knee
dislocation lens
dislocation metacarpal
dislocation metacarpophalangeal
dislocation metatarsophalangeal
dislocation patella
dislocation radiocarpal
dislocation shoulder
dislocation tarsal
dislocation temporomandibular
dislocation tibia
dislocation upper
dislocation wrist
dislocations
dislocations joint
dislodgement
dislodgement device
disney
disod
disodium
disodium versenate
disopyramide
disord
disorder affecting
disorder amino acid
disorder associated
disorder autonomic nervous
disorder bipolar
disorder carbohydrate
disorder central
disorder central nervous
disorder characterized
disorder childhood
disorder congenital
disorder connective tissue
disorder copper
disorder cyclothymic
disorder depressive
disorder developmental
disorder diagnostic
disorder e g
disorder eye movement
disorder facial
disorder factitious
disorder infancy
disorder inner ear
disorder involving
disorder lipid metabolism
disorder mental
disorder n
disorder neurologic
disorder neurological
disorder neuromuscular
disorder nonorganic
disorder personality
disorder pervasive
disorder pregnancy
disorder psychotic
disorder rate
disorder recent
disorder renal
disorder respiratory tract
disorder resulting
disorder schizoaffective
disorder schizophrenia
disorder secondary
disorder severe
disorder sexual function
disorder signs symptoms
disorder skin
disorder somatic
disorder speech
disorder transient
disorder unaggressive
disordered speech
disorders
disorders affecting
disorders anxiety
disorders autonomic nervous
disorders bile duct
disorders biliary tract
disorders bladder
disorders blood
disorders brain
disorders calcium
disorders carbohydrate
disorders cardiac
disorders childhood
disorders chronic obstructive
disorders circulatory
disorders classified
disorders coagulation
disorders complicating
disorders comprehensive
disorders congenital
disorders coronary artery
disorders cranial nerves
disorders decreased
disorders digestive
disorders disturbances
disorders e g
disorders edition
disorders esophagus
disorders eustachian tube
disorders excluded
disorders gastrointestinal
disorders general
disorders impulse
disorders inborn errors
disorders include
disorders inner ear
disorders involving
disorders larynx
disorders lower
disorders lymphatic
disorders menstruation
disorders mental
disorders metabolism
disorders middle ear
disorders mineral
disorders musculoskeletal
disorders nervous
disorders occur
disorders occurring
disorders optic nerve
disorders organic brain
disorders paranoid
disorders possible
disorders pregnancy
disorders psychosexual
disorders related
disorders renal
disorders resp
disorders resulting
disorders schizophrenia
disorders sexual
disorders sickle cell
disorders sinus node
disorders sleep
disorders spinal cord
disorders stroke
disorders sweat glands
disorders thyroid
disorders thyroid gland
disorders tissue
disorders urinary tract
disorders vestibular
disorders vision
disorders visual cortex
disorganised
disorganization
disorganized
disorientated
disorientation
disorientation confusion
disorientation visual
disp
dispensed
dispensing
dispersible
dispersion syndrome
displaced
displacement
displacement fractures
displacement globe
displacement intervertebral
disposable
disproportion
disproportion labor
disruption anterior
disruption blood brain
disruption ligaments
disruption parenchyma
disruption posterior
disruptions
disruptive behaviour
dissecting
dissecting aneurysm
dissecting aortic aneurysm
dissection
dissection aneurysms
dissection aorta
dissection aortic
dissection carotid artery
dissection coronary artery
dissection head neck
dissection renal
dissection renal artery
dissection retroperitoneal
dissection rupture
dissection thoracic
disseminated adenocarcinoma
disseminated candidiasis
disseminated carcinoma
disseminated choroiditis
disseminated cryptococcosis
disseminated herpes
disseminated histoplasma
disseminated histoplasmosis
disseminated intravascular coagulation
disseminated leishmaniasis
disseminated lupus erythematosis
disseminated lupus erythematosus
disseminated malignant neoplasm
disseminated necrotizing
disseminated neonatal
disseminated sclerosis
disseminated superficial
disseminated toxoplasmosis
disseminated tuberculosis
disseminatus faciei
dissocial
dissociated nystagmus
dissociation
dissociation reaction
dissociative
dissociative states
dissolution
dissolve
distal
distal bile duct
distal colitis
distal end
distal ileal
distal intestinal
distal limb
distal lower extremity
distal n
distal pancreatectomy
distal phalanx
distal radius ulna
distal renal tubular
distal rta
distance y
distended
distended abdomen
distension
distension bladder
distension flatulence
distention
distichiasis
distillate poisoning
distilled
distortion
distortions
distractibility
distraction
distres
distress fetal
distress labor
distress labour
distress respiratory
distress syndrome
distress syndrome adult
distress syndrome neonatal
distress syndrome newborn
distress syndrome pulmonary
distressed
districhiasis
disturbance accommodation
disturbance activity
disturbance arousal
disturbance childhood
disturbance consciousness
disturbance gait
disturbance general
disturbance liver function
disturbance motor
disturbance neurological signs
disturbance sensory
disturbance sexual
disturbance sleep
disturbance visual
disturbances
disturbances childhood
disturbances cognitive
disturbances consciousness
disturbances convulsions
disturbances disturbances
disturbances following
disturbances general
disturbances including
disturbances neurological disorders
disturbances personality
disturbances sexual
disturbances sleep
disturbances taste
disturbances thinking
disturbances vision
disulfiram
disulfiram like
disuse
disuse atrophy
disuse muscle atrophy
disuse osteoporosis
ditropan
diuchlor
diuerb
diulaxa
diurenal
diurenat
diurenol
diurenyl
diuresis
diuretic
diuretic abuse
diuretic effect
diuretic therapy
diuretica
diuretics
diuretics furosemide
diuretique
diuretol
diurex
diurien
diurol
diurtab
diutinum
divalproex
diver's
divergence
divergent
divergent squint
diverse causes
diversiloba
diversion
diversion operation
diverticula
diverticula colon
diverticula diverticular
diverticular
diverticular disease
diverticular perforation
diverticulectomy
diverticulitis
diverticulitis colitis
diverticulitis colon
diverticulosis
diverticulosis colon
diverticulosis small intestine
diverticulotomy
diverticulum
diverticulum bladder
diverticulum colon
diverticulum diverticula
diverticulum esophagus
diverticulum intestinal
diverticum
diverting colostomy
divided main groups
divided vas
dividose
division fallopian tubes
division sympathetic
division trigeminal
divorced
divorced parents
dixarit
dizziness
dizziness dizziness
dizziness standing
dizziness syncope
dizzy
dizzy spells
dj
dka
dl
dle
dly
dm plus
dm-d
dm-decongestant
dm-e
dm-expectorant
dmtx
dn
dna antibodies
dna antibody
dna assay
dna damage
dna deletion
dna detectable
dna duplication
dna increased
dna positive
dna test
dna vivo
dnase b
dng
doa
doak
doan's
dobutamine
dobutrex
docetaxel
docosanol
doctor
doctor's
documentation includes
docuphen
docusate
docusate-calcium
dodd's
dodds
doe
doehle's
does appear major
does support
dog bite
dog dander
dog hair
dohme research
dol
dole
doli-bosan
dolichocolon
dolichos
dolobid
dolomensin
dolomine
dolomite
doloral
dom-acetaminophen
dom-alendronate
dom-amantadine
dom-amiodarone
dom-amitriptyline
dom-anagrelide
dom-atenolol
dom-azithromycin
dom-benzydamine
dom-bicalutamide
dom-bromocriptine
dom-buspirone
dom-captopril
dom-carbamazepine
dom-carvedilol
dom-cefaclor
dom-cephalexin
dom-cimetidine
dom-ciprofloxacin
dom-citalopram
dom-clobazam
dom-clomipramine
dom-clonazepam
dom-clonidine
dom-cyclobenzaprine
dom-cyclopentolate
dom-desipramine
dom-dexamethasone
dom-diclofenac
dom-divalproex
dom-docusate
dom-domperidone
dom-doxazosin
dom-doxycycline
dom-fenofibrate
dom-fluconazole
dom-fluoxetine
dom-fluvoxamine
dom-furosemide
dom-gabapentin
dom-gemfibrozil
dom-glyburide
dom-hydrochlorothiazide
dom-indapamide
dom-ipratropium
dom-isoniazid
dom-levetiracetam
dom-lindane
dom-lisinopril
dom-loperamide
dom-lorazepam
dom-lovastatin
dom-loxapine
dom-medroxyprogesterone
dom-mefenamic
dom-meloxicam
dom-metformin
dom-minocycline
dom-mirtazapine
dom-moclobemide
dom-nefazodone
dom-nizatidine
dom-nortriptyline
dom-ondansetron
dom-paroxetine
dom-pindolol
dom-piroxicam
dom-pravastatin
dom-propranolol
dom-ranitidine
dom-risperidone
dom-salbutamol
dom-selegiline
dom-sertraline
dom-simvastatin
dom-sotalol
dom-sucralfate
dom-sumatriptan
dom-temazepam
dom-terazosin
dom-tiaprofenic
dom-ticlopidine
dom-timolol
dom-topiramate
dom-trazodone
dom-ursodiol
dom-valproic
dom-zopiclone
dome
domesticae
domex
domperidone
donepezil
donna
donnagel
donnagel-mb
donnagel-pg
donnatal
donor
donor bone marrow
donor leukocyte
donor site
donor transplant
dopamet
dopamine
dopamine agonist therapy
dopamine agonists
dopamine hcl
dopamine receptor agonists
dopamine receptor antagonist
dopamine-depleting
dopiness
doppler
doppler echocardiography
doppler studies
doppler ultrasound
doppler ultrasound normal
dopram
dore
dorland
dorland's
dorm-l
dormane
dormax
dormer
dormex
dormiphen
doron
doroon
dorsal
dorsal lateral
dorsal nerve root
dorsal root
dorsal slit
dorsal surface
dorsal vertebra
dorsalgia
dorsi
dorsolumbar fusion
dorsolumbar spine
dorson
dorsopathy
dorsum
doryphora
doryx
dorzolamide
dos
dosage form
dose administered
dose administration
dose asa
dose change
dose decrease
dose drug administered
dose exceeded
dose form
dose increase
dose increased
dose vaccine
dose vials
dosing
dospan
doss
dostinex
dot fingerprint
dot hemorrhages
dots
doty
double heterozygous
double internal
double outlet right
double stranded dna
double strength
double ureter
double vessel
double vessel disease
double vision
double x
double y
double-stranded
doubling
douce
doucet
douceur
douche
douching vaginal
doulax
doux
dove
dovidine
dovobet
dovonex
down's
downgrowth anterior chamber
downstream
downward deviation
doxate-c
doxate-s
doxazosin
doxepin
doxepine
doxidan
doxorubicin
doxorubicin hcl
doxorubicin hydrochloride
doxycin
doxycycline
doxylamine
doxytab
dp
dpa
dpc
dpe
dpr
dps
dpt polio
dpt vaccine
dr thomas
dracontiasis
dracunculiasis
dragee
dragees
dragging
drainage
drainage abdominal
drainage abscess
drainage biliary tract
drainage chest wall
drainage cranial
drainage pancreatic
drainage pilonidal
drainage pleural
drainage tube
dream's
dreaming
dreams dream
dreamy state
drenamin
drenching sweats
drepanocytosis
dressing apraxia
dressing change
dressler's
dresslers
dri
dri-blok
dribbling
dricort
drink mix
drinkable
drinkampulle
drinker
drinker alcohol
drinking behavior
drinking behaviour
drip infusion
drisdol
dristan
driving ability
drix
drixoral
drixtab
dronabinol
drooling
drooling saliva
droop
drop arterial
drop attacks
drop blood pressure
drop foot
drop hematocrit
droperidol
droporange
dropped beats
drops preservative
drops-cherry
dropsy
drosera
drosera-homaccord
drosera-injeel
drosetux
drotrecogin
drotrecogin alfa (activated)
drowning
drowning death
drowsiness
drowsy
drug abuse
drug abuse drug
drug abuse patients
drug abuser
drug acute
drug addict
drug addiction
drug administered
drug administration
drug administration duration
drug administration rate
drug alcohol
drug allergy
drug breast milk
drug clearance
drug craving
drug delivery
drug delivery device
drug delivery devices
drug dependence
drug detoxification
drug dispensed
drug dispensing
drug dosage form
drug dose
drug drug
drug effect
drug eruption
drug exposure
drug fever
drug habit
drug hypersensitivity
drug induced
drug induced sleep
drug ineffective
drug intake
drug interaction
drug intolerance
drug intoxication
drug level
drug levels
drug medication
drug misuse
drug n
drug overdose
drug poisoning
drug prescribing
drug product
drug products
drug rash
drug reaction
drug reactions
drug related
drug related hepatic
drug resistance
drug response
drug safety
drug schedule
drug seeking
drug seeking behavior
drug specific antibody
drug therapeutic
drug therapy
drug therapy therapeutic
drug tolerance
drug toxicity
drug usage
drug use
drug used
drug user
drug withdrawal
drug withdrawal syndrome
drug-associated
drug-disease
drug-drug
drug-eluting
drug-food
drug-induced
drug-related
drug-specific
druggedness
drugs acting
drugs affecting
drugs amphetamine
drugs amphetamines
drugs antidepressants
drugs benzodiazepines
drugs blood
drugs central
drugs chemicals
drugs drug
drugs e g
drugs high
drugs illicit
drugs including
drugs injected
drugs medicinal
drugs methysergide
drugs morphine
drugs n
drugs needed
drugs new
drugs nsaids
drugs nsaids inhibit
drugs p
drugs phase
drugs preparations
drugs primarily
drugs reserpine
drugs selected
drugs similar
drugs used
drula
drum
drunkenness
drusen
drusen optic disc
dry aerosol
dry concentrate
dry cough
dry eye
dry eyes
dry gangrene
dry mouth
dry mouth tachycardia
dry powder
dry skin
dry socket
dry solid
dry throat
dry weight
dry-eye
dry-touch
drying
dryness
dryness eyes
dryness lips
drysol
ds
dsm
dso
dt
dtc
dtd
dtic dome
dtic-dome
dtx
du chat syndrome
dual action
dual chamber
dual energy
dual tropism
dual-chamber
dual-paced
dual-pak
duane's
dubin-johnson
duboisia myoporoides
dubowitz syndrome
ducase
duchenne muscular dystrophy
duchol
duct
duct acute cholecystitis
duct calculus
duct carcinoma
duct cyst
duct ectasia
duct gastrointestinal tract
duct insertion
duct normal
duct obstruction
duct pancreatic
duct remnant
duct sphincter
duct stenosis
duct stone
ductal
ductal breast cancer
ductal breast carcinoma
ductal carcinoma
ductal carcinoma situ
duction
ducts blood vessels
ductus arteriosus
ductus arteriosus congenital
ductus arteriosus ligation
ductus arteriosus patent
ductus arteriosus persistent
ductus arteriosus premature
duke's
dukoral
dulcamara
dulcamara-homaccord
dulcamara-injeel
dulcis
dulcolax
dull pain
dullness
dulsin
dumdum
dumping syndrome
duo
duo-bil
duoden
duodenal
duodenal atresia
duodenal carcinoma
duodenal erosions
duodenal fistula
duodenal ileus
duodenal obstruction
duodenal perforation
duodenal polyp
duodenal small intestinal
duodenal stenosis
duodenal ulcer
duodenal ulcer acute
duodenal ulcer duodenal
duodenal ulcer haemorrhage
duodenal ulcer hemorrhagic
duodenal ulcer perforation
duodenal ulcer ulcer
duodenal ulcers perforation
duodenal varices
duodenal villi
duodenectomy
duodenitis
duodenitis duodenal
duodenitis duodenitis
duodenitis gastric
duodenoenterostomy
duodenogastric reflux
duodenoscopy
duodenostomy
duodenum
duodenum jejunum ileum
duodenum ulcer
duofilm
duoforte
duonalc
duoplant
duotrav
duovent
duphalac
dupian
duplex
duplex kidneys
dupont
dupuytren's
dupytren's
dur
dura
dura mater brain
duraflor
duragesic
dural
dural fistula
dural puncture
dural tap
dural tear
duralith
duraphat
duraprep
durascreen
duratears
duration n
duratocin
durazno
duree
duretic
duricef
durules
durus
dust inhalation
dust mite allergy
dust occupational
dv
dvm
dvt
dvt legs
dwarf
dwarf tapeworm
dwarfism
dyazide
dycholium
dyclonine
dye contrast radiography
dygen
dygest
dykinesia
dymetadrine
dyn
dynacal
dynam
dyne
dyphylline
dyrenium
dysacusis
dysaesthesia
dysaesthesia tongue
dysaesthesias
dysarthria
dysarthrosis
dysautonomia
dysbasia
dysbetalipoproteinaemia
dysbetalipoproteinemia
dyscalculia
dyschesia
dyschezia
dyschiria
dyschondroplasia
dyschromatopsia
dyschromia
dyschromicum perstans
dyscrasia
dysdiadochokinesis
dysdiadokokinesis
dysentery
dysentery intestinal
dysequilibrium
dysesthesia
dysfunc
dysfunction
dysfunction adrenal
dysfunction autonomic
dysfunction cardiac
dysfunction eustachian tube
dysfunction related
dysfunctional
dysfunctional uterine bleeding
dysfunctions
dysfunctions associated
dysfunctiuon
dysgenesis congenital
dysgenesis y
dysgerminoma stage
dysgerminoma stage iii
dysgeusia
dysglobulinaemia
dysglobulinemia
dysgraphia
dyshidrosis
dyshidrotic eczema
dyshormonogenic
dyskaryosis
dyskinesia
dyskinesia dyskinesia
dyskinesia gallbladder
dyskinesia tardive
dyskinesia tardive dyskinesia
dyskinesias
dyskinetic
dyskinetic disorders
dyskinetic syndrome
dyslalia
dyslexia
dyslipidaemia
dyslipidemia
dyslipoproteinaemia
dyslipoproteinemia
dyslogia
dysmaturity
dysmenorrhea
dysmenorrhoea
dysmetabolic
dysmetria
dysmetria cerebellar
dysmetria ocular
dysmetropsia
dysmnesic
dysmorphic
dysmorphism
dysmorphophobia
dysmyelination
dysne
dysnomia
dysomia
dysopia
dysosmia
dysostosis
dyspareunia
dyspepsia
dyspepsia dyspepsia
dyspepsia-aggravated
dyspeptic
dysphagia
dysphagia oesophageal
dysphasia
dysphemia
dysphonia
dysphonia speech
dysphoria
dysphoria depression
dysphoric
dysphylaxia
dysplasia
dysplasia bone
dysplasia breast
dysplasia cervical
dysplasia cervix
dysplasia congenital
dysplasia optic nerve
dysplasia renal
dysplasia vagina
dysplastic
dysplastic nevus
dysplastic nevus syndrome
dyspnea
dyspnea dyspnea
dyspnea exertional
dyspnoea
dyspnoea effort
dyspnoea laryngeal
dyspnoea rest
dyspnoeas
dysponesis
dyspraxia
dysprosody
dysregulation
dysrhythmia
dysrhythmias
dyssomnia
dyssomnias
dysstasia
dyssynergia
dystasia
dysthymia
dysthymic
dystocia
dystocia delivery
dystonia
dystonia dystonia
dystonias
dystonic
dystonic movements
dystonic reaction
dystopic kidney
dystrophia myotonica
dystrophic
dystrophic calcification
dystrophic calcification calcium
dystrophies
dystrophy
dystrophy autosomal
dystrophy congenital
dystrophy corneal
dystrophy gene
dystrophy retinal
dysuria
dysyntery
e antibody
e antigen negative
e antigen positive
e associated
e c
e calcium
e coli infection
e coli infections
e coli y
e complete
e disease
e g acute
e g biopsy
e g coronary
e g enzyme
e g headache
e g hereditary
e g hypertension
e g mental
e g methotrexate
e g nausea
e g penicillin
e g primary
e g protease
e g traffic
e g trauma
e g word
e hepatic
e hepatitis
e immunoglobulin
e iu
e mg ml
e n
e n g
e n r
e n s
e normal
e present
e r c
e r e
e red blood
e s
e s s
e s t
e se
e selenium
e skin
e trait
e u
e u s
e v
e vitamin c
e w
e water soluble
e x s
e z
e-c
e-medicine
e-mulsion
e-pilo
e-thalassaemia
e-thalassemia
e-z
ea complex
eagle barrett
eagles
eam
ear canal
ear canal external
ear canal y
ear deformity
ear discharge
ear disorders
ear drops
ear drum
ear drum perforation
ear ear
ear external
ear external ear
ear impairment
ear infection
ear infections
ear inflammation
ear injuries
ear labyrinth
ear lobe
ear malformation
ear middle ear
ear nose throat
ear ossicles
ear piercing
ear swelling
ear wax
earache
eardrops
eardrum
early abortions
early adult
early adult life
early childhood psychoses
early complication
early complications
early congenital syphilis
early detection diagnosis
early diastolic murmur
early infantile autism
early menarche
early menopause
early morning
early morning awakening
early morning stiffness
early onset
early onset neonatal
early pregnancy
early pregnancy losses
early puberty
early retirement
early satiety
early sexual
early skin lesions
early syphilis
early systolic murmur
early type
ears tinnitus
earwax
easily case
eastern cooperative oncology
eastern equine encephalitis
eaten food
eater
eaters
eating disorder
eating disorders
eating eating
eaton-lambert
eau
ebixa
ebola
ebola haemorrhagic fever
ebola virus infection
ebopt
ebstein's
ebulus
ebv
ebv antibody positive
ebv antigen
ebv infection
ec-ic
ecc
eccentric
ecchinacea
ecchondroma
ecchymoses
ecchymosis
ecchymotic
eccrine gland
eccrine hidradenitis
eccrine poroma
eccrine spiradenoma
ecg
ecg abnormal
ecg abnormalities
ecg changes
ecg normal
ecg p wave
ecg signs
echi-bosan
echina
echinacea
echinacea angustifolia
echinacee
echinaction
echinaforce
echinalife
echinamide
echinaplex
echinococciasis
echinococcosis
echinococcus granulosus
echinococcus granulosus infection
echinococcus multilocularis infection
echo virus
echo virus infection
echoacousia
echocardiogram
echocardiogram cardiac
echocardiography
echocardiography abnormal
echoencephalogram
echography
echolalia
echopraxia
echothiophate
echovirus
echovist
eclamp
eclampsia
eclampsia antepartum
eclampsia hypertension
eclampsia pregnancy
eclat
eclectric
eco
eco-clean
ecocare
ecog performance status
econazole
economic circumstances
economic housing
economic problem
ecorce
ecostatin
ecouvillonage
ecran
ecs
ect
ectasia
ectasy
ecthyma
ectoparasitic
ectopia cordis
ectopia lentis
ectopic
ectopic acth syndrome
ectopic adh
ectopic atrial
ectopic beats
ectopic chorionic gonadotropin
ectopic endocrinopathies
ectopic gastric mucosa
ectopic hormone secretion
ectopic kidney
ectopic ossification
ectopic pancreas
ectopic parathormone
ectopic parathyroid hormone
ectopic pregnancy
ectopic pregnancy abortions
ectopic pregnancy intrauterine
ectopic pregnancy maternal
ectopic testis
ectopic thyroid
ectopic ureter
ectopics
ectosone
ectromelia
ectropion
ectropion lid
ecz
ecz-nix
eczema
eczema aggravated
eczema allergic
eczema atopic
eczema dermatitis
eczema herpeticum
eczema vaccinatum
eczemacare
eczematous
eczematous dermatitis
eczematous rash
eczematous reaction
eczforce
ed new york
ed philadelphia
ed pp
edap
edecrin
edema
edema aggravated
edema angioedema
edema brain
edema cardiac
edema cerebral edema
edema common
edema congestion
edema edema
edema extremities
edema face
edema generalized
edema hands
edema labia
edema larynx
edema legs
edema lower
edema lower extremities
edema lung
edema mucosal
edema pulmonary edema
edema retinal
edema upper
edema vascular
edema-like
edematous
edematous pancreatitis
edematous weight gain
edemnix
edentulism
edentulous
edentulous alveolar ridge
edetate calcium disodium
edforce
edition page
edma
edridge green
edrophonium
edrophonium chloride
eds
eds elsevier
education program
educationally subnormal
edward's
eecp
eeg
eeg abnormal
eeg abnormalities
eeg normal
ees
ef
efa
efalex
efamol
efavirenz
efct
eff
effaceur
effaclar
effect absent
effect acids
effect adverse effect
effect air
effect arsenic
effect autonomic nervous
effect body
effect carbon monoxide
effect carbon tetrachloride
effect certain
effect chromosomal abnormalities
effect complication
effect complications
effect defined
effect diminished
effect drug
effect effect
effect evidence
effect female
effect fluid
effect foreign body
effect good
effect increased
effect injury
effect inorganic
effect internal
effect liver damage
effect male
effect manganese
effect methyl
effect n
effect open
effect order
effect product
effect prolonged
effect radiation
effect reduced
effect spinal cord
effect strychnine
effect therapeutic
effect tobacco
effect toxic effect
effect toxic effects
effect y
effectalax
effecting
effective n
effects acute
effects air
effects appear
effects central nervous
effects drug
effects drugs
effects electric
effects external
effects heat
effects high altitude
effects infectious
effects inner ear
effects intracerebral
effects n
effects radiation
effects reduced
effects related
effects respiratory
effects uv
effects viral
effects y
efferlife
efferv
efferverscent
effervescent
effervescent antacid
effervescent granules
effervescents
effexor
effical
effidose
efflorescence
effluent
effluvium
effort angina
effort angina pectoris
effort thrombosis
effus
effusion
effusion bloody
effusion chronic
effusion joint
effusion knee
effusion middle ear
effusion pericardial
effusion pleural
effusion recurrent
effusion tuberculous
effusions
effusus
efl
eflornithine
efnix
efudex
egd
egg allergy
eglantine
ego
egobronchophony
egophony
egozinc
egozinc-hc
egtm
ehlers-danlos
ehret
ehrlich
ehrlichia
ehrlichia canis infection
ehrlichiosis
eia
eighth cranial nerve
eighth nerve lesion
eighth rib
einstein
eisenmenger's
ejaculat
ejaculation
ejaculation erection
ejaculation inhibited
ejaculation penile
ejection fraction
ejection fraction abnormal
ejection fraction cardiac
ejection fraction decreased
ejection fraction normal
ejk
ekg
ekg changes
elaeis
elaprase
elase
elastase
elastic stockings
elastin
elasto
elastology
elastoplast
elastosis perforans
elaterium
elation
elavil
elbow dislocation
elbow forearm
elbow injury
elbow joint
elbow region
elbows
eldepryl
elder abuse
elderly age related
elderly persons living
elderly primigravida
elderplex
eldisine
eldopaque
eldoquin
elect
elective mutism
elective procedure
elective surgery
electolytes
electoporation
electric current
electrical activity
electrical alternans
electrical cardioversion
electrlytes
electro
electro-convulsive
electro-oculogram
electrocardiogram
electrocardiogram abnormal
electrocardiogram ecg
electrocardiogram normal
electrocardiogram q waves
electrocardiogram qt
electrocardiogram qt interval
electrocardiogram st segment
electrocardiogram t wave
electrocoagulation
electrocochleogram
electrocochleography
electroconvulsive therapy
electrode left ventricular
electrodesiccation
electroencephalogram
electroencephalogram abnormal
electroencephalogram eeg
electroglottography
electrolysis
electrolyt
electrolyte
electrolyte abnormality
electrolyte depletion
electrolyte disturbance
electrolyte disturbances
electrolyte fluid
electrolyte imbalance
electrolyte metabolism
electrolyte oral
electrolyte replacement
electrolyte substitution
electrolyte-free
electrolytes
electrolytes normal
electrolytes serum
electrolytes urine
electrolytes water
electrolytic caloric
electromagnetic interference
electromechanical dissociation
electromyogram
electromyogram emg
electron beam therapy
electron microscopy
electron microscopy investigations
electron radiation
electroneurography
electroneuromyography
electronystagmogram
electronystagmography
electrooculogram
electrooculogram abnormal
electropeg
electrophoresis
electrophoresis cerebrospinal fluid
electrophoresis csf
electrophoresis normal
electrophoresis protein
electrophoresis red blood
electrophysiologic evidence
electrophysiologic study
electrophysiologic testing
electrophysiological
electrophysiological investigation
electroporation
electroretinogram
electroretinogram normal
electrostimulation
electrosurgical
electrosurgical excision
electrotherapy
elecw
elephantiasis
eleutherococus
elevated
elevated blood pressure
elevated bp
elevated carcinoembryonic antigen
elevated cholesterol
elevated copper
elevated creatine phosphokinase
elevated intraocular pressure
elevated iop
elevated k
elevated levels
elevated liver enzyme
elevated liver enzymes
elevated mg
elevated mood
elevated protein concentration
elevated sedimentation rate
elevated serum
elevated st
elevated temperature
elevated triglycerides
elevated venous pressure
elevation
elevation levels
elevation myocardial infarction
elevation scapula
elevation serum
elevatus
eleventh rib
elidel
eligard
eliminating
eliminator
eliminex
elisa
elixir
elixir theophylline
elle
elliott's
elliptocytes
elliptocytosis
elliptocytosis hereditary
elliptocytosis red blood
elmiron
elo-vate
elocom
elongation
eloxatin
elschnig's
elsevier amsterdam
elsner's
elswhere
eltor
eltroxin
elusan
elusun
elx
em
em n
emaciation
emadine
emancipation
emb
embedded foreign
embellisseur
embolectomy
emboli
embolia cutis
embolic cerebral infarction
embolic disease
embolic pneumonia
embolic stroke
embolic thrombotic
embolisation
embolism
embolism cardiac
embolism central nervous
embolism cerebral
embolism cerebrovascular
embolism complication
embolism coronary artery
embolism following
embolism infective
embolism lung
embolism pulmonary
embolism pulmonary embolism
embolism thrombosis
embolism vena
embolism venous
embolization
embolizes
embolus
embolus leg
embolus pulmonary
embryonal carcinoma
embryonal carcinoma stage
embryonal rhabdomyosarcoma
embryonic
embryos fetuses
embryotoxon
emcyt
emedastine
emedicine
emedicinehealth
emeishan
emend
emercidin
emercol
emercreme
emerdine
emereze
emergencies
emergency care
emergency room
emerjel
emertabs
emertussif
emesis
emetics
emeticus
emetinum
emg
emi scan
eminase
emission
emission computerised
eml
emla
emmeniopathy
emo
emo-bosan
emolient
emollient
emollient cream
emollients
emotional disorder
emotional distress
emotional disturbance
emotional disturbances
emotional incontinence
emotional instability
emotional lability
emotional mood
emotional problems
emotional reaction
emotional withdrawal
emotionally
empedobacter
emphysema
emphysema emphysema
emphysema pulmonary
emphysema pulmonary emphysema
emphysematous
emphysematous bleb
emphysematous bulla
emphysematous cholecystitis
emphysematous cystitis
empiric treatment
empirically
empowering
empowermint
empracet
emprosthotonus
empyema
empyema gallbladder
empyema necessitatis
ems n
emtriva
emulsi
emulsified
emulsion
emycin
en
en coup
en-tabs
enablex
enalapril
enamel
enamel hypoplasia
enamel mottling
enanthate
enanthema
enbrel
enca
encap
encapsulating peritonitis
encephalic
encephalitic
encephalitic infection
encephalitic syndrome
encephalitis
encephalitis brain stem
encephalitis california
encephalitis eastern equine
encephalitis encephalitis
encephalitis herpes
encephalitis japanese
encephalitis lethargica
encephalitis meningitis
encephalitis myelitis
encephalitis periaxialis
encephalitis transmitted
encephalitis venezuelan
encephalitis virus infection
encephalitis western equine
encephalitis-like
encephalo-myelopathy
encephalocele
encephalocutaneous
encephalocystocele
encephaloduroarteriosynangiosis
encephalolith
encephalomalacia
encephalomeningocele
encephalomyelitis
encephalomyelitis adem
encephalomyeloradiculitis
encephalomyopathy
encephalop
encephalopathies
encephalopathy
encephalopathy acute
encephalopathy aluminium
encephalopathy hepatic
encephalopathy hyperammonemia
encephalotomy
enchante
enchondromatosis
encoding
encopresis
encore
encroachment
ency
encyclopedia
encysted
end clavicle
end colostomy
end femur
end fibula
end forearm
end humerus
end radius
end result
end stage
end stage cancer
end stage cardiac
end stage liver
end stage renal
end tibia
end ulna
end-diastolic
end-expiratory
end-systolic
end-tidal
endangitin
endantadine
endarterectomy
endarterectomy graft
endarteritis
endarteritis obliterans
endemic
endemic syphilis
endemica
endemicum
endo
endo n
endobrachyoesophagus
endobrachyooesophagus
endobronchial
endobronchial lipoma
endocaine
endocard
endocardial
endocardial cushion defect
endocardial cushion defects
endocardial fibro
endocardial fibroelastosis
endocardial fibrosis
endocardial ischemia
endocarditis
endocarditis aortic valve
endocarditis bacterial
endocarditis cardiac
endocarditis endocarditis
endocarditis fibroplastica
endocarditis hemophilus
endocarditis mitral valve
endocarditis prophylaxis
endocarditis pulmonary
endocarditis rheumatic
endocarditis staphylococcal
endocarditis tricuspid valve
endocarditis valve
endocardium
endocervical
endocervical curettage
endocervical squamous metaplasia
endocervicitis
endocervix
endocet
endocr
endocrine
endocrine abnormalities
endocrine adenomatosis type
endocrine diseases
endocrine disorder
endocrine disorders
endocrine dysfunction
endocrine exophthalmos
endocrine function
endocrine function test
endocrine gland
endocrine glands
endocrine investigations
endocrine metabolic
endocrine metabolic disorders
endocrine metabolic disturbances
endocrine myopathies
endocrine neoplasia men
endocrine neoplasia syndromes
endocrine neoplasia type
endocrine neoplasm
endocrine neoplasms
endocrine ophthalmopathy
endocrine pancreatic
endocrinopathy
endodan
endodermal sinus tumor
endodermal sinus tumour
endodontic
endodontic procedure
endodontic treatment
endogenous depression
endoleak
endolymphatic hydrops
endolymphatic shunt
endomethasone
endometr
endometrial
endometrial adenocarcinoma
endometrial atrophy
endometrial biopsy
endometrial bleeding
endometrial cancer
endometrial cancer endometrial
endometrial cancer stage
endometrial cancer uterine
endometrial carcinoma
endometrial carcinoma endometrial
endometrial carcinoma stage
endometrial curettage
endometrial hyperplasia
endometrial neoplasia
endometrial polyp
endometrial sarcoma
endometrial stromal sarcoma
endometrioid
endometrioma
endometriosis
endometriosis externa
endometriosis fallopian tube
endometriosis ovary
endometriosis pelvic
endometriosis rectovaginal
endometriosis uterus
endometriotic
endometritis
endometritis infection
endometritis uterine
endometrium
endometrium normal
endomyocardial
endomyocardial disease
endomyocardial fibrosis
endomyometritis
endoperox
endophthalmia
endophthalmitis
endoplex
endosalpingiosis
endoscopic
endoscopic biopsy
endoscopic control
endoscopic excision
endoscopic gastrostomy
endoscopic insertion
endoscopic polypectomy
endoscopic removal
endoscopic retrograde cholangiography
endoscopic retrograde cholangiopancreatography
endoscopic retrograde pancreatography
endoscopic sphincterotomy
endoscopy
endoscopy biliary tract
endoscopy biopsy
endoscopy gastrointestinal
endoscopy upper gastrointestinal
endosol
endospray
endosseous dental
endoteel
endothelial corneal dystrophy
endothelial dysfunction
endothelial dystrophy
endothelial hyperplasia
endotheliitis
endothelin
endotoxaemia
endotoxemia
endotoxic shock
endotoxin
endotracheal
endotracheal extubation
endotracheal intubation
endotracheal tube
endotracheal tube cuff
endotracheal tube obstruction
endovaginal
endovascular
endovenous
endura
endurance
endure
enem
enema
enemol
enerforce
energeticum
energex
energizing
energy alpha
energy increased
enervation
enf
enfalyte
enfant
enfants
enfants-crm
enflurane
eng
engerix
engl j med
engorge
engorgement
engorgement breasts
engraft
engraftment
engystol
enhance fetal lung
enhanced sodium
enhancer
enhancing
enlarge
enlarged
enlarged clitoris
enlarged fontanelle
enlarged lymph nodes
enlarged prostate
enlarged thyroid
enlarged tonsils
enlargement
enlargement clitoris
enlargement heart
enlargement lymph nodes
enlargement mediastinal
enlargement orbit
enlargement ovary
enlargement parotid
enlargement parotid gland
enlargement salivary
enlargement spleen
enlargement thymus
enlighten
enlon
eno
enolase
enophthalmos
enoxacin
enoxaparin
enrich's
enriche
enriched
enriching
enrobes
enrtox
ensoleillement
ensuite
ensurance
ent
ent examination
entacapone
entacyl
entamoeba histolytica
entamoebic
enteral
enteral feeding
enteral nutrition
enterectomy
enteric
enteric adenovirus
enteric bacilli
enteric coated
enteric fever
enterically
enteritis
enteritis astrovirus
enteritis necroticans
enteritis small intestine
enteritis ulcerative
enterobacter
enterobacter agglomerans
enterobacter cloacae
enterobacter hafnia
enterobiasis
enterobius vermicularis
enterocele
enterochromaffin cell
enteroclysis
enterococcal
enterococcal bacteremia
enterococcal endocarditis
enterococcal infection
enterococcal infections
enterococcal meningitis
enterococcal septicaemia
enterococcus
enterocol
enterocolitica gastroenteritis
enterocolitis
enterocolitis necrotizing
enterocolitis ulcerative
enterocolonic
enterocutaneous fistula
enteroenterostomy
enterofactors
enterohaemorrhagic
enterohemorrhagic
enteroinvasive e coli
enteroparesis
enteropathic
enteropathic acrodermatitis
enteropathic e coli
enteropathogenic e coli
enteropathy
enterostomy
enterotomy
enterotoxigenic e coli
enterovaginal fistula
enterovesical fistula
enteroviral
enteroviral infection
enteroviral infections
enterovirus
enterovirus infection
enterovu
enterpatica
entex
enthesitis
enthesopathies
enthesopathy
entieres
entities e g
entocort
entonox
entoptic phenomena
entrapment neuropathy
entrobar
entrocel
entroease
entrophen
entropion
entropion ectropion
entropion repair
entropion trichiasis
entschlackungstee
entwasserungstee
enucleation
enuraid
enurenix
enuresis
envirocomplex
enviroflex
environmental context
environmental factors
environmental issues
environmental occupational
environmental problem
environmental problems
environmental protection
enviropt
envirozyme
envive
enz
enzogenol
enzymatic abnormality
enzyme
enzyme abnormal
enzyme abnormalities
enzyme abnormality
enzyme analyses
enzyme bromelain
enzyme defects
enzyme deficiency
enzyme disorder
enzyme increased
enzyme induction
enzyme inhibition
enzyme inhibitors
enzyme investigations
enzyme liver
enzyme mg
enzyme s
enzyme specific
enzyme tissue
enzyme-linked
enzymes
enzymes amylase lipase
enzymes decreased
enzymes digestive
enzymes elevated
enzymes function
enzymes increased
enzymes normal
eog
eosinopenia
eosinophil
eosinophil cationic protein
eosinophil count
eosinophil percentage
eosinophilia
eosinophilia eosinophilia
eosinophilia eosinophilic
eosinophilic
eosinophilic cellulitis
eosinophilic cystitis
eosinophilic fasciitis
eosinophilic granuloma
eosinophilic granulomatous
eosinophilic leukaemia
eosinophilic leukemia
eosinophilic leukocyte count
eosinophilic meningitis
eosinophilic myocarditis
eosinophilic pneumonia
eosinophilic pustular
eosinophilic pustulosis
eosinophils
eosinophils normal
eosinophils present
eosinophiluria
eosinum
eosionophilic
eosophageal
eosophagus
eoui
ep
epaxal
epd
ependymitis
ependymoblastoma
ependymoma
ephedra
ephedrine
ephedrine hcl
ephedrine hydrochloride
ephedrine hydrochloride mg
ephedrine mg
ephedrine sulfate
ephelides
epi
epi n
epiblepharon
epibulbar
epicanthal folds
epicardial coronary arteries
epicardial lead
epicare
epicondylectomy
epicondylitis
epidemic
epidemic haemorrhagic
epidemic hemorrhagic
epidemic keratoconjunctivitis
epidemic nephropathy
epidemic parotitis
epidemic polyarthritis
epidemic type
epidemic typhus
epideoneal
epiderm
epiderma
epidermal
epidermal cyst
epidermal dermal
epidermal growth factor
epidermal inclusion
epidermal naevus
epidermal necrolysis
epidermal necrosis
epidermal nevus
epidermis
epidermodysplasia verruciformis
epidermoid carcinoma
epidermoid carcinoma skin
epidermoid cyst
epidermoid tumor
epidermoid tumour
epidermolysis
epidermolysis bullosa
epidermolytic hyperkeratosis
epididymal
epididymectomy
epididymis
epididymis testicular
epididymis vas deferens
epididymitis
epididymitis epididymitis
epididymo-orchitis
epididymogram
epididymoma
epididymotomy
epididymovasostomy
epidri
epidural
epidural abscess
epidural anaesthesia
epidural analgesia
epidural anesthesia
epidural blood
epidural haematoma
epidural hematoma
epidural tumour
epiduritis
epiduroscopy
epifrin
epigaea
epigastralgia
epigastric
epigastric burning
epigastric discomfort
epigastric distress
epigastric fullness
epigastric pain
epiglottal
epiglottic
epiglottidectomy
epiglottis
epiglottitis
epiject
epikeratophakia
epilation
epilepsia
epilepsia partialis continua
epilepsy
epilepsy cerebral
epilepsy epileptic
epilepsy grand mal
epilepsy neurological
epilepsy partial
epilepsy petit mal
epilepsy psychoses
epilepsy seizures
epilepsy temporal lobe
epileptic
epileptic aphasia
epileptic fit
epileptic psychosis
epileptic seizure
epileptic syndromes
epilepticus petit mal
epileptiform
epileptiform attacks
epileptiform fits
epilobium
epiloia
epiloya
epilyt
epimenorrhea
epimenorrhoea
epin
epineph
epinephrine
epinephrine adrenal medulla
epinephrine decreased
epinephrine increased
epipen
epipharyngopynia
epiphegus
epiphora
epiphys
epiphyseal
epiphyseal closure
epiphyseal fracture
epiphyseal injury
epiphyseal stapling
epiphyses
epiphysiolysis
epiphysis
epiphysis femur
epiphysitis
epiploic
epiretinal membrane
epirubicin
episcleral
episcleral venous pressure
episcleritis
episcleritis scleritis
episec
episiotomy
episode chronic
episode severe
episodes wheezing
episodic
episoft
epispadias
epispadias congenital
epistaxis
epistaxis nasal
epistenocardiaca
episthotonos
epithel
epithelial
epithelial cancer
epithelial cells increased
epithelial cells urine
epithelial corneal dystrophy
epithelial disruption
epithelial downgrowth
epithelial malignant
epithelial microcysts
epithelioid
epithelioid cell granulomas
epithelioid leiomyoma
epithelioid sarcoma
epitheliolysis
epithelioma
epithelioma adenoides
epithetial
epival
epoch
eponge
epresat
eprosartan
epsom
epstein
epstein-barr
eptico
eptifibatide
epulis
equagesic
equalactin
equalizer
equanil
equate
equatorial
equi
equi-injeel
equilibration
equina spinal cord
equine encephalitis virus
equines
equinovarus deformity
equinus deformity
equisetum
equisetum arvense
equisitum
equistaplex
eraxis
erb's
erbasit
ercp
erdheim-chester
erechtites
erecta
erectile
erectile dysfunction
erection
erection ejaculation
erection erection
erections
erethemetosis
erethism
ergamisol
ergocalciferol
ergodryl
ergomar
ergonovine maleate
ergot
ergotamine
ergotherapy
ergotherapy therapeutic
ergotism
ergotrate
erh
erigendi
erigeron
erinol
erinus
eriodictyon
ero-bosan
erodium
erosion bone
erosion ectropion
erosions
erosive
erosive balanitis
erosive duodenitis
erosive esophagitis
erosive gastritis
erosive gastritis gastric
erosive oesophagitis
erosive osteoarthritis
erotomania
erotomanic
erpalt
erpc
erpecalm
error metabolism
error refraction
errors amino acid
errors carbohydrate metabolism
errors lipid metabolism
ertapenem
eructat
eructation
erupt
erupted teeth
eruption
eruption lichen
eruption pregnancy
eruption skin
eruptiva perstans
eruptive
eruptive xanthoma
ervopax
erybid
eryc
eryngium
eryped
erysidoron
erysipelas
erysipelas cellulitis
erysipeloid
erysipelothrix
erysol
erythaema
erythema
erythema ab
erythema annulare
erythema annulare centrifugum
erythema chronicum migrans
erythema dyschromicum
erythema elevatum diutinum
erythema exsudativum
erythema exudativum
erythema induratum
erythema infectiosum
erythema marginatum
erythema multiforme
erythema multiforme exudativum
erythema multiforme type
erythema nodosum
erythema nodosum allergic
erythema nodosum erythema
erythema nodosum leprosum
erythema swelling
erythema toxicum
erythemas
erythematosa
erythematosis
erythematosquamous
erythematosus
erythematosus connective tissue
erythematous
erythematous eruption
erythematous mucinosis
erythematous rash
erythematous skin rash
erythopoetin
erythraea
erythraemia
erythraemic
erythraemic myelosis
erythralgia
erythrasma
erythredema
erythremia
erythremic
erythremic myelosis
erythrina
erythro
erythro-base
erythro-es
erythroblast
erythroblastopenia
erythroblastosis
erythroblastosis fetalis
erythroblastosis foetalis
erythroblasts
erythrocin
erythrocyanosis
erythrocytapheresis
erythrocyte
erythrocyte agglutination
erythrocyte count
erythrocyte count increased
erythrocyte enzymes
erythrocyte osmotic fragility
erythrocyte sedimentation
erythrocyte sedimentation rate
erythrocytes
erythrocytes agglutination
erythrocytes decreased
erythrocytes increased
erythrocytes sedimentation rate
erythrocytopenia
erythrocytophagy
erythrocytosis
erythrocyturia
erythroderma
erythroderma-like
erythrodermic psoriasis
erythrodysaesth
erythrodysaesthesia
erythrodysesthesia
erythroid
erythroid marrow
erythroid maturation
erythroid series
erythrokeratoderma
erythrokeratodermia variabilis
erythroleukaemia
erythroleukemia
erythromacular
erythromelalgia
erythromid
erythromycin
erythromycin lactobionate
erythromycine
erythropapular
erythropenia
erythrophagocytosis
erythroplasia
erythroplasia penis
erythropoiesis abnormal
erythropoietic porphyria
erythropoietic protoporphyria
erythropoietin
erythropoietin level
erythropsia
erythrosis
es
esc
eschar
escharotomy
escherichia
escherichia coli
escherichia coli bacteremia
escherichia coli e
escherichia coli escherichia
escherichia coli gastroenteritis
escherichia coli infection
escherichia coli y
escherichia infection
escherichial
eschscholtzia californica
escitalopram
esculantum
esculentum
eserinum
esobar
esoph
esophagalgia
esophageal
esophageal achalasia
esophageal adenocarcinoma
esophageal anastomosis
esophageal anastomotic leak
esophageal atresia
esophageal biopsy
esophageal burn
esophageal cancer
esophageal candidiasis
esophageal carcinoma
esophageal dilatation
esophageal dilation
esophageal disease
esophageal disorder
esophageal diverticulum
esophageal fistula
esophageal hemorrhage
esophageal hernia
esophageal injury
esophageal lesion
esophageal manometry
esophageal motility
esophageal mucosal
esophageal neoplasm
esophageal obstruction
esophageal perforation
esophageal peristalsis
esophageal ph
esophageal pouch
esophageal reflux
esophageal repair
esophageal rupture
esophageal spasm
esophageal squamous cell
esophageal stenosis
esophageal stricture
esophageal tamponade
esophageal tear
esophageal tumor
esophageal ulcer
esophageal ulceration
esophageal variceal
esophageal varices
esophageal varices bleeding
esophageal varices cirrhosis
esophageal varices hemorrhage
esophageal web
esophagectasia
esophagectomy
esophagitis
esophagitis esophagitis
esophagitis hemorrhagic
esophagitis recurrent
esophagobronchial fistula
esophagocardiomyotomy
esophagocolostomy
esophagoenterostomy
esophagoesophagostomy
esophagogastrectomy
esophagogastric
esophagogastroduodenoscopy
esophagogastroplasty
esophagogastroscopy
esophagogastrostomy
esophagojejunostomy
esophagomyotomy
esophagoplasty
esophagoscopy
esophagospasm
esophagostomy
esophagotomy
esophagus
esophagus achalasia
esophagus rectum
esophagus stomach
esopho-cat
esophoria
esoterica
esotropia
esotropia alternating
especially patients
esprit
espundia
esr
esr increased
ess
essaim
essences
essential b
essential diagnosis
essential fatty acid
essential fatty acids
essential fructosuria
essential hypertension
essential hypertension complicating
essential hypertension malignant
essential minerals
essential thrombocythaemia
essential thrombocythemia
essential thrombocytosis
essential tremor
essentials
essentiel
essigen
est'ro
establish drainage
estalis
estar
estee
ester
ester hcl
ester-c
esterase
esterase inhibitor
esterase inhibitor deficiency
esterase positive
esterified
estesol
esthesioneuroblastoma
estimation increased
estinyl
estolate
estrace
estracomb
estraderm
estradiol
estradiol high
estradiol increased
estradiol low
estradot
estrangement
estring
estriol
estriol urine
estrogel
estrogen
estrogen deficiency
estrogen normal
estrogen receptor assay
estrogen replacement therapy
estrogen therapy
estrogenic effect
estrogens
estrogens total
estrone
estroplex
estroven
et al central
et al clinical
et al diagnosis
et al eds
et al mechanisms
et la
et parafollicularis
et varioliformis
etanercept
etchon
ethacrynic acid
ethambutol
ethanal
ethanol
ethanol decreased
ethanol gelation test
ethanol high
ethanol increased
ethanol injection
ethanol normal
ethanolamine oleate
etherum
ethiopian
ethmoid
ethmoid sinus
ethmoidal
ethmoidal arteries
ethmoidal sinus
ethmoidal sinusitis
ethmoidectomy
ethmoidotomy
ethnic background
ethosuximide
ethrane
ethyl
ethyl alcohol
ethylenediaminetetraacetic acid (edta)
ethylicum
ethylsuccinate
ethyol
etibi
etidrocal
etidronate
etiologies
etiology
etodolac
etoile
etoposide
etrafon
etretinate
euc
eucalyp
eucalypt
eucalyptus
eucalyptus oil
eucalyptus-injeel
eucamenth
eucapnia
eucerin
euflex
eugene
eugenia
eugenol
euglandin
euglucon
eukal
eumovate
eunuchoidism
euonymus
euonymus europaeus
eupatoria
eupatorium
euphorbia
euphorbia lathyris
euphorbium
euphorbium-injeel
euphoria
euphoric
euphoric mood
euphrasia
euphrasia-injeel
euphrasiaplex
eupion
eur
eurax
euro
euro-cal
euro-cyproheptadine
euro-docusate
euro-fer
euro-ferrous
euro-k
euro-lac
euro-phosphates
euro-senna
eurocalm
europaea
europaea-injeel
europaeum
europaeus
europea
european encephalitis
european group
europeum
eustachian
eustachian tube
eustachian tube dysfunction
eustachian tube obstruction
eustachitis
euthanasia
euthymia
euthyroid
euthyroid goiter
euthyroid goitre
euthyrox
ev
evacu
evacuation
evacuation hematoma
evacuation retained
evacuation subdural
evacuation subdural hematoma
evacuation uterine
evaluation cardiac
evaluation management
evaluation normal
evaluation psychiatric
evaluation treatment
evans syndrome
evc
eveloped
evening primrose
event leading
eventration
events central nervous
events include
events likely
events n
events reported
eventually produces
everday
everflex
eversion
everted
evian
evidence based
evidence demyelination
evidence human
evidence malignancy
evidence muscle
evidenced
evisceration
evisceration abdominal
evista
evoked
evoked potentials abnormal
evoked potentials auditory
evoked potentials normal
evoked potentials visual
evoked response abnormal
evolution central nervous
evra
evt
ewing's
ex
ex anopsia
ex vivo
ex-alcoholic
ex-drug
ex-fort
ex-intravenous
ex-lax
ex-smoker
ex-tobacco
exacerbate existing
exacerbated
exacerbation
exacerbation acne
exacerbation asthma
exacerbation chronic bronchitis
exacerbation chronic obstructive
exacerbation disease
exacerbation psoriasis
exacerbations chronic bronchitis
exaggerated
exaggerated startle
examination biliary tract
examination blood
examination body
examination breast
examination culture
examination gastrointestinal tract
examination lung
examination musculoskeletal
examination n
examination normal
examination physical examination
examination skull
examination urine
example case
exanthem
exanthema
exanthemata
exanthematic
exanthematic drug
exanthematous
exanthems
exc
excedrin
exceeds mmol l
excelsior
exceptionally large
exces
excess blasts
excess body fat
excess effect
excess iron
excessive appetite
excessive attrition
excessive bleeding
excessive blood
excessive bone
excessive bronchial secretion
excessive crying
excessive daytime sleepiness
excessive drinking
excessive eating
excessive fetal growth
excessive flatulence
excessive hemolysis
excessive hemorrhage
excessive loss
excessive masturbation
excessive salivation
excessive somnolence
excessive thirst
excessive weight gain
excessively
exchange blood transfusion
exchange procedure
exchange transfusion
excipient
excipients
excision
excision abdominal
excision accessory
excision aneurysm
excision axillary lymph
excision biopsy
excision breast
excision cervical
excision chalazion
excision chest wall
excision cyst
excision external
excision inguinal lymph
excision internal mammary
excision large
excision lesion
excision lymph nodes
excision melanoma
excision penile
excision pilonidal
excision reconstruction
excision rectal
excision repair
excision seminal vesicle
excision skin
excision small
excision soft tissue
excisional
excisions
excisions skin
excitability
excitable
excitation
excitation rate
excitative
excl
excludes
excluding rectum
exclusion causes
excoriation
excoriee
excretion
excretion decreased
excretion increased
excretion n
excretion normal
excretory urography
excretory urography abnormal
excretory urography normal
exdol
execalm
execessive
executive summary
exelon
exematous
exencephaly encephalocele
exenteration
exenteration orbit
exercise capacity
exercise dyspnoea
exercise ecg
exercise ekg
exercise electrocardiogram
exercise electrocardiogram ecg
exercise endurance
exercise induced angina
exercise induced asthma
exercise induced bronchospasm
exercise test
exercise test normal
exercise tolerance
exercise-induced
exeresis
exertion
exertional
exertional dyspnea
exertional dyspnoea
exertional syncope
exfol
exfoliant
exfoliante
exfoliating
exfoliation
exfoliativa
exfoliative
exfoliative dermatitis
exhaustion
exhibitionism
exhibitionist
exhilaration
exhiliration
exidine
exigence
existing dental
existing symptoms
exit block
exitox
exjade
exocervix
exocrine pancreas
exocrine pancreatic function
exogenous
exomphalos
exophoria
exophthalmic
exophthalmic ophthalmoplegia
exophthalmos
exophthalmos exophthalmos
exorex
exostosis
exosurf
exotropia
exotropia alternating
expander
expasyl
expected large number
expected normal
expector
expectorant
expectorant-c
expectorant-dc
expectorants
expectoration
expectration
expelled
expelled device
experience n
experiential
expert hands
expiration breathing
expiratory
expiratory flow rate
expiratory reserve volume
expiratory volume decreased
expiratory volume increased
expiratory volume normal
expiratory volume second
expired
explant
explantation
exploration abdominal
exploration biliary tract
exploration common duct
exploration head neck
exploration pituitary
exploration removal
exploration uterine cavity
explorative laparotomy
exploratory laparotomy
exploratory operation
exploratory thoracotomy
explosive
explosive diarrhea
explosive personality disorder
exposed areas
exposees
exposure air
exposure allergen
exposure chemical
exposure contaminated
exposure drug
exposure dust
exposure noise
exposure poison
exposure radiation
exposure toxic
exposure utero
exposure vibration
exposures
expressive aphasia
expressive dysphasia
expressive language
expulsion
expulsion device
expulsive choroidal
exra
exsanguination
exsept
exsiccosis
exstrophy
exsudativum multiforme
ext-strong
extencaps
extended radical mastectomy
extended simple mastectomy
extended-release
extensive burns
extensive deposition
extensive necrosis
extensive rash
extensive swelling
extensor
extensor origin
extensor plantar
extensor tendons
extensum
extent body surface
extentabs
exteriorization
exteriorization small intestine
external agents
external auditory canal
external auditory meatus
external beam radiation
external beam therapy
external cardiac massage
external carotid artery
external causes
external counterpulsation
external ear
external ear canal
external ear infection
external ear malformations
external eye
external fistula
external fixation
external fixator
external genital
external genitalia
external genitals
external hordeolum
external jugular vein
external maxillary
external nose
external ophthalmoplegia
external urinary diversion
external version
externum
extoxin
extra cap
extra care
extra extra
extra time
extra vitamin c
extra-extra
extra-fort
extra-medicated
extra-osseous
extra-puissant
extra-strength
extra-uterine
extra-whitening
extracapsular extraction
extracellular fluid increased
extracellular volume expansion
extracorporeal
extracorporeal circuit
extracorporeal circulation
extracorporeal circulation procedures
extracorporeal hepatic
extracorporeal membrane oxygenation
extracranial
extracranial cerebral vessels
extracranial vessel
extract mg
extract mixture
extract-standardized
extractable nuclear
extraction common duct
extraction deciduous
extraction forceps
extraction impacted
extraction lens
extraction technique
extraction tooth
extradural
extradural abscess
extradural haematoma
extradural haemorrhage
extradural hematoma
extradural hemorrhage
extragonadal primary
extrahepatic bile duct
extrahepatic bile ducts
extrahepatic biliary obstruction
extrahepatic obstructive
extrait
extramammary
extramedullary
extramedullary haemopoeisis
extramedullary haemopoiesis
extramedullary hemopoiesis
extramedullary plasmacytoma
extraneal
extranodal
extranodal site
extraocul
extraocular
extraocular muscle
extraocular muscle paresis
extraocular muscle surgery
extraocular muscle tendon
extraocular muscles
extraocular palsy
extraperitoneal cesarean section
extrapulmonary
extrapulmonary coccidioidomycosis
extrapulmonary tuberculosis
extrapyr
extrapyramidal
extrapyramidal disease
extrapyramidal diseases
extrapyramidal disorder
extrapyramidal effects
extrapyramidal motor
extrapyramidal symptoms
extrapyramidal syndrome
extraskeletal
extraskeletal chondrosarcoma
extraskeletal ossification
extraskeletal osteosarcoma
extraskeletal osteosarcomas
extrasystole ventricular
extrasystoles
extrasystoles atrial
extrasystoles bigeminal
extrasystoles extrasystoles
extrasystoles nodal
extrasystoles supraventricular
extrasystoles ventricular extrasystoles
extratesticular
extratubal
extrauterine
extrauterine pregnancy
extravasation
extravasation blood
extravasation urine
extravascular
extravascular hemolysis
extreme cachexia
extreme catabolism
extreme immaturity
extreme temperature
extremities
extremities classified
extremities e g
extremities intermittent claudication
extremities pelvis
extremity
extremity cellulitis
extremity contracture
extremity deformities
extremity upper
extremties
extrinsic
extrinsic allergic
extrinsic allergic alveolitis
extrinsic asthma
extrinsic factors e
extropion
extrusion
extrvasation
extubation
exudate
exudative
exudative inflammation
exudative retinopathy
exudative senile
ey
eye accommodation
eye adnexa
eye anomaly
eye anterior chamber
eye blind
eye blinking
eye blood
eye care
eye corneal
eye disease
eye diseases
eye drops
eye ear
eye examination
eye exercises
eye eye
eye eyelid
eye infection
eye infections
eye inflamed
eye injuries
eye injury
eye irritation
eye laser
eye low
eye movement disorder
eye movement disorders
eye movements
eye movements sleep
eye muscle
eye muscle weakness
eye n
eye normal
eye ocular
eye ointment
eye ophthalmic
eye pain
eye protection
eye skin
eye socket
eye surgery
eye syndrome
eye total
eye use
eye vision
eye vitreous
eye-ear
eyeball
eyeball conjunctiva
eyeball orbit
eyeballs
eyeglasses
eyelash
eyelashes
eyelid
eyelid edema
eyelid eyebrow
eyelid margin
eyelid movement
eyelid ocular
eyelid periocular
eyelid ptosis
eyelid retraction
eyelid skin
eyelid tumor
eyelids
eyelids eyelid
eyelids lacrimal
eyelids pruritus
eyelube
eyes lacrimation
eyes n
eyes ocular
eyes vision
eyesaline
eyestream
eyewash
eyewish
ez
ez-flex
ez-gest
eze
ezetrol
f b
f b e
f c
f d
f e
f l
f m
f s
f t
f tablets
f v
f y
f'n
f-liq
fabrazyme
fabry
fabry's
fac
face fractures
face hands
face head
face head neck
face jaw
face lift
face mandible
face mask
face mouth
face neck
face presentation
face protection
face scalp
face throat
face tongue
face-spf
face-zone
faceblock
faced hornet
facet
facet joint
facet joint disease
facetectomy
facial bone
facial bone fractures
facial bones
facial cranial
facial dermal
facial diplegia
facial dysmorphism
facial flushing
facial fracture
facial hair
facial hemiatrophy
facial muscle
facial nerve
facial nerve disorders
facial nerve exploration
facial nerve injury
facial neuralgia
facial pain
facial palsy
facial palsy facial
facial paralysis
facial paresis
facial paresthesia
facial rash
facial reconstructive surgery
facial rhytidectomy
facial sensory
facial skin
facial spasm
facial swelling
facial weakness
facies
facies facies
facilitate delivery
facilitate intubation
facilitation
facilite
faciodigitogenital
facioscapulohumeral muscular dystrophy
facteur
factitia
factitious
factitious disorder
factitious illness
factive
factor affecting
factor antigen
factor assay
factor binding protein
factor concentrate
factor deficiency
factor ii
factor ii level
factor iii
factor increased
factor induces
factor ix antibody
factor ix coagulation
factor ix deficiency
factor ix inhibition
factor ix level
factor level
factor multimers
factor normal
factor reduced
factor rheumatoid
factor v
factor v antibody
factor v deficiency
factor v level
factor vii antibody
factor vii deficiency
factor vii level
factor viii
factor viii antibodies
factor viii antibody
factor viii coagulation
factor viii deficiency
factor viii level
factor x antibody
factor x deficiency
factor x level
factor xi
factor xi deficiency
factor xi level
factor xii antibody
factor xii deficiency
factor xii level
factor xiii deficiency
factor xiii inhibition
factor xiii level
factor y
factorate
factors approximately
factors contribute
factors culture
factors decreased
factors e g
factors n
factors social
factrel
facultative
fade
fade away
fading
faecal
faecal fat
faecal impaction
faecal incontinence
faecal occult blood
faecal volume increased
faecal-oral
faecalis
faecalis endocarditis
faecalith
faecaloma
faecaluria
faeces
faeces faecal
faecium
fago
fagopyrum
fagopyrum esculentum
fagopyrum-injeel
fagus sylvatica
fahr's
fahrenheit
faible
failed abortion
failed induced
failed induction
failed n
failure acute
failure acute chronic
failure acute renal
failure anuria
failure capture
failure chronic
failure chronic renal
failure congestive
failure congestive heart
failure following abortion
failure hepatic cirrhosis
failure hepatic failure
failure hepatorenal
failure high altitude
failure implant
failure left heart
failure left ventricular
failure liver
failure male
failure n
failure neonatal
failure nyha class
failure peritoneal
failure post operative
failure primary
failure progressive
failure react
failure renal disease
failure renal failure
failure respiratory failure
failure right heart
failure right ventricular
failure shock
failure signs symptoms
failure site
failure skin
failure sudden
failure therapeutic
failure thrive
failure urinary tract
fainting
faintness dizziness
fair-medium
fairies
falciparum malaria
fall blood pressure
fall blood urea
fallen arches
fallopian tube
fallopian tube disorders
fallopian tube ovary
fallopian tube pelvic
fallopian tube reconstruction
fallopian tube reproductive
fallopian tubes
fallopian tubes uterus
fallot
fallot tetralogy
fallot's
falls elderly
falsa
false aneurysm
false labor
false negative
false passage
false positive
false positive pregnancy
false positive serological
false positive syphilis
false positive test
false pregnancy
false-positive
falsified
famciclovir
familial adenomatous polyposis
familial amyloid polyneuropathy
familial amyloidosis
familial benign
familial dysautonomia
familial genetic
familial haematuria
familial hematuria
familial hemiplegic
familial hypercholesterolaemia
familial hypercholesterolemia
familial hyperlipidaemia
familial hyperlipidemia
familial hypertriglyceridaemia
familial hypertriglyceridemia
familial hypophosphataemic
familial hypophosphatemic
familial hypophosphatemic rickets
familial idiocy
familial mediterranean fever
familial nephrotic syndrome
familial periodic paralysis
familial polycythaemia
familial polyposis
familial risk
familial tremor
family family
family history
family history cancer
family history cardiovascular
family history diabetes
family history suicide
family home
family housing
family psychotherapy
family stress
famotidine
famvir
fanatic
fancier's
fanconi
fanconi syndrome
fanconi syndrome congenital
fanconi's
fanconi-like
fansidar
fantry
far away
far-field
farfara-injeel
farinosa
farinosa-injeel
farmer's
farsighted
fas
fascia
fascia graft
fascial
fascial hernia
fascial sling
fasciculation
fasciculation skeletal muscle
fasciculation twitch
fasciectomy
fasciitis
fasciitis benign
fasciitis eosinophilic
fascination
fasciola hepatica infection
fascioliasis
fasciolopsiasis
fasciolopsis buski
fasciotomy
fascitis
faslodex
fastab
fastin
fasting blood glucose
fasting blood level
fasting glucose
fasting plasma glucose
fasturtec
fat atrophy
fat bodies
fat decreased
fat deposit
fat diet dietary
fat droplets present
fat embolism
fat embolism early
fat increased
fat necrosis
fat pad
fat soluble vitamin
fat tissue increased
fat-rich
fatal disorder characterized
fatal outcomes
father y
fatigability
fatigue
fatigue malaise
fatigue syndrome
fatigueability
fatty
fatty acid deficiency
fatty acid increased
fatty acid oxidation
fatty acids abnormal
fatty acids decreased
fatty acids increased
fatty acids lipoprotein
fatty acids vitamin
fatty change
fatty degeneration
fatty infiltration liver
fatty liver
fatty liver alcoholic
fatty liver fatty
fatty liver infiltration
fatty liver liver
fatty liver metamorphosis
fatty metamorphosis liver
fauci
faucial
favism
favorite
favus
fb
fbc
fbss
fc
fcas
fcc
fcclu
fcs
fct
fd
fdp increased
fdps
fe zn
fe-chelate
fe-vitamin
fear death
fear eating
fear falling
fear fear
fear pregnancy
fear symptoms
fearfulness
feat
featherlite
feathers
features include
features include increased
features n
febricula
febrile
febrile convulsion
febrile convulsions
febrile fits
febrile mucocutaneous lymph
febrile neutropenia
febrile neutrophilic dermatosis
febrile reaction
febrile seizure
fec
fecal
fecal culture
fecal disimpaction
fecal fat
fecal impaction
fecal incontinence
fecal n
fecal occult blood
fecal peritonitis
fecal vomiting
fecal-oral
fecalis
fecalith
fecaloma
fecaluria
feces
feces increased
feces normal
feeble-minded
feeding difficulties
feeding newborn
feeding problems
feeding tube
feelin
feeling anxiety
feeling anxious
feeling cold
feeling despair
feeling dyspnea
feeling fullness
feeling guilty
feeling head
feeling hungry
feeling lack
feeling pain
feeling relaxed
feeling sick
feeling throat
feeling warmth
feelings restlessness
feelings weakness
feelings worthlessness
feet hands
feiba
feinberg
fel tauri
felbamate
feldene
felinum
felodipine
felon
felt like
felty's
fem
female associated
female breast
female climacteric
female female
female gender
female genital
female genital mutilation
female genital organ
female genital organs
female genital tract
female genitalia
female gonadal function
female increased
female infertility
female malignant
female orgasm
female orgasmic
female pattern
female pelvic
female pelvic organs
female pseudohermaphroditism
female reproductive
female reproductive tract
female sex
female sex hormone
female sexual arousal
female sexual dysfunction
female sexual function
female sterilisation
female sterility
female sterilization
female tubal
femara
femhrt
femidause
feminex
feminex-calcium
feminine
feminique
feminisation
feminization
femitab
femm
femmactive
femme
femoral
femoral anteversion
femoral arterial stenosis
femoral artery
femoral artery aneurysm
femoral artery bypass
femoral artery occlusion
femoral artery stenosis
femoral artery thrombosis
femoral bowing
femoral capital epiphysis
femoral component
femoral components
femoral condyle
femoral endarterectomy
femoral head
femoral hernia
femoral hernias
femoral neck fracture
femoral nerve
femoral nerve injury
femoral nerve palsy
femoral pulse
femoral vein
femoral veins
femoral-femoral
femoral-popliteal
femoral-tibial
femoropopliteal artery
femur
femur fracture
femur tibia
fenestration
fennel
feno-micro
fenofibrate
fenomax
fenoprofen
fenouil
fentanyl
fentanyl citrate
fenton's
fenugreek
fenugreek seed
fer
fer iron
fera
ferinsol
ferion
fermalac
fermented products
fermentol
fero
ferodan
ferofate
ferox
ferr
ferrasorb
ferrate
ferreux
ferri
ferri's
ferric
ferric chloride test
ferrique
ferritin
ferritin low
ferrlecit
ferrocaps
ferrocyanatum
ferromin
ferrostat
ferrous
ferrous fumarate
ferrous gluconate
ferrous sulfate
ferrous sulfate tablets
ferrous sulphate
ferrous sulphate tablets
ferrrum
ferrugineum
ferrum
ferrum-homaccord
fertil
fertilisation
fertility disorders
fertility female
fertility male
fertility testing
fertilization
fertinic
ferula
ferum
festinating gait
fetal
fetal abnormality
fetal acidosis
fetal activity
fetal alcohol syndrome
fetal arrhythmia
fetal blood loss
fetal blood sampling
fetal bradycardia
fetal cardiac
fetal damage
fetal death asphyxia
fetal death stillbirth
fetal death utero
fetal distress
fetal distress fetal
fetal distress noted
fetal distress perinatal
fetal distress syndrome
fetal ekg
fetal growth fetal
fetal growth retardation
fetal head
fetal heart rate
fetal heartbeat
fetal hemoglobin
fetal hemoglobin increased
fetal hemorrhage
fetal hydantoin syndrome
fetal lie
fetal lobulation
fetal loss
fetal lung maturity
fetal macrosomia
fetal malformation
fetal malnutrition
fetal malposition
fetal malpresentation
fetal maturation
fetal monitoring
fetal movements decreased
fetal neonatal
fetal newborn
fetal normal
fetal placental
fetal supraventricular tachycardia
fetal tachycardia
fetal-maternal
fetish
fetishism
fetopathy
fetopelvic disproportion
fetoprotein amniotic fluid
fetor
fetor hepaticus
fetoscopy
fetus
fetus delivered
fetus delivery
fetus disease
fetus newborn
fetus placenta
feuilles
feux
fev
fever children
fever chills
fever convulsions
fever cough
fever encephalitis
fever febrile
fever fever
fever gastrointestinal
fever haemorrhages
fever malaise
fever nausea
fever salmonella
fever severe
fever skin
fever sore
fever streptococcal
fever typhoid
fever unknown origin
fever viral infection
fever viral infections
fever virus infection
fever-like
fever-related
feverfew
feverhalt
feverishness
fexicam
fexofenadine
ff
fib
fib-c
fiber bundle defects
fiber-optic
fibermax
fibers
fibers increased
fibremex
fibrepur
fibresyl
fibrillary
fibrillary astrocytoma
fibrillat
fibrillation
fibrillation atrial
fibrillation cardiac
fibrillation paroxysmal
fibrillation supraventricular
fibrillation ventricular
fibrillation ventricular arrhythmias
fibrin
fibrin degradation products
fibrin deposition
fibrin normal
fibrin split products
fibrinogen
fibrinogen coagulation
fibrinogen increased
fibrinogen normal
fibrinogen plasma
fibrinogenopenia
fibrinolysin
fibrinolysis
fibrinolysis coagulation
fibrinolysis increased
fibrinolysis inhibitor
fibrinolysis-affecting
fibrinolytic activity increased
fibrinopenia
fibrinous
fibrinous bronchitis
fibro
fibro-dysplasia
fibro-m
fibroadenolipoma
fibroadenoma
fibroadenoma breast
fibroadenosis
fibroblast interferon
fibrocyst
fibrocystic
fibrocystic breast
fibrocystic breast disease
fibrocystic disease
fibrocystic disease n
fibroepithelial
fibroepithelioma
fibroid
fibroid uterine
fibroids
fibrolamellar
fibroma
fibromatoses
fibromatosis
fibromucinoidosus
fibromuscular dysplasia
fibromuscular dysplasia renal
fibromyalgia
fibromyositis
fibronectin
fibroplex
fibrosarcoma
fibrosarcoma malignant
fibrosarcomas malignant
fibrosclerosis
fibroses
fibrosing
fibrosing alveolitis
fibrosis
fibrosis atrophy
fibrosis cirrhosis
fibrosis cirrhosis liver
fibrosis connective tissue
fibrosis fibrosis
fibrosis inflammatory
fibrosis interstitial
fibrosis liver
fibrosis lung
fibrosis mediastinal
fibrosis myocardial
fibrosis pleural
fibrosis progressive
fibrosis pulmonary
fibrosis scarring
fibrositis
fibrothorax
fibrotic
fibrous
fibrous atrophy
fibrous cortical
fibrous dysplasia
fibrous histiocytoma
fibrous histiocytoma bone
fibrous histiocytoma malignant
fibrous histiocytoma skin
fibrous histiocytomas
fibrous mastopathy
fibrous mesothelioma
fibrous nodule
fibrous pseudotumor
fibrous thyroiditis
fibrous tissue
fibroxanthoma skin
fibula
fibula fracture
fibula tibia
fibular
fibular collateral ligament
fibyrax
ficus
ficus carica
field checking
field defects
field n
field vision
fields fields
fifth cervical vertebra
fifth rib
filamentary keratitis
filamentosa
filamentosa-injeel
filarial antibodies
filarial infection
filariasis
filiform
filix
filix mas
filix-injeel
filled capsules
filled prescription
filler
filling pressure increased
fillx
film coated
film forming
film screen mammography
film-coated
filmkote
filmtab
filmy
filovirus
filtrant
filtration rate decreased
filtration rate increased
filtration rate low
filtration rate normal
filtration rate renal
fimbriae
fin
finalgon
finasteride
finding blood
finding n
findings abnormal
findings amniotic fluid
findings body
findings cerebrospinal fluid
findings does
findings examination
findings n
findings procedures
findings radiological
findings relate
fine grit
fine motor
fine tremor
finger amputation
finger clubbing
finger deformity
finger joint
finger nail
finger palm
finger tendon
finger thumb
finger tips
finger toe
finger-nose
fingernail
fingerprint
fingerprint dystrophy
fingers cold
fingers syndactyly
fingers thumb
fingers toes
fingertips
finnish type
fiorinal
fired job
firming
first-aid
first-degree
fischer
fish liver
fish oil
fish shellfish
fish tapeworm
fisher syndrome
fisherman
fisherman's
fissura
fissural
fissure
fissure ano
fissures
fistula
fistula anal
fistula ano
fistula bile duct
fistula causing
fistula closure
fistula congenital
fistula external
fistula inner ear
fistula involving
fistula oesophageal
fistula pleural
fistula repair
fistula site
fistula thoracic duct
fistula thrombosis
fistula urinary tract
fistulae
fistulae involving
fistulas involving
fistulization
fistulizing procedure
fistulogram
fistulography
fistulotomy
fit definition
fit known
fite-bite
fitting prosthesis
fitting prosthetic
fixation bone
fixation fracture
fixation intraocular
fixation large intestine
fixation small intestine
fixation test positive
fixator device
fixed bridge
fixed dilated
fixed dilated pupils
fixed drug eruption
fixed pupil
fixed pupils
fixo
fixx
fizz
fjm
fl
fl-complex
flaccid
flaccid hemiplegia
flaccid paralysis
flaccidity
flagyl
flagystatin
flail chest
flail segment
flaking
flamaltin
flamazine
flame-shaped
flammasan
flank pain
flap breast reconstruction
flap graft
flap operation
flapping tremor
flaps grafts
flare
flare reaction
flare wheal
flare-up
flarex
flaring
flashback
flashbacks
flasher
flashes
flashing lights
flat affect
flat anterior chamber
flat feet
flat foot
flat warts
flat-eeze
flatback
flattening
flatul
flatulence
flatulence eructation
flatulent dyspepsia
flatus
flav
flavanoids
flaviviral infections
flavivirus
flavo-zinc
flavobacterium
flavon
flavono
flavor
flavored
flavored tablets
flavour-powder
flavoured
flavours
flavoxate
flavus
flawless
flax
flaxedil
flaxseed
fle
flea bite
flea infestation
flecainide
flecks
fleet enema
fleeting
fletan
fletanol
fletcher factor
fletcher's
fleur
flex
flex-all
flexadyn
flexall
flexamide
flexeril
flexibilitas
flexible sigmoidoscopy
flexion-extension
flexitol
flexogan
flexor
flexor tendon
flexor tendons
flexural eczema
flexural psoriasis
flight ideas
flinstones
flintstones
flirty
flix
flo-coat
floam
floater
floaters
floating kidney
floc
flocculation
flocculation test
floculation
flolan
flomax
flonase
flooding
floor mouth
flopack
floppy
floppy infant
floppy mitral valve
flor
florabile
floracal
floradix
florafree
floralax
floralaxative
florasil
florasun
floravit
florazole
florentina
flores
florid
florinef
florone
flos
flour
flouro
flovent
flow altered
flow cytometry
flow decreased
flow hepatic
flow murmur
flow rate decreased
flow rate increased
flow rate normal
flow rate respiratory
flow tests
floxin
flu
flu flu
flu like illness
flu like symptoms
flu syndrome
flu vaccination
flu-like
fluanxol
fluanxol depot
fluclox
fluconazole
fluctuance
fluctuating
fluctuation
fluctuation blood pressure
fluctuations
flucytosine
fludara
fludarabine
fludrocortisone
fluent aphasia
fluid amniotic fluid
fluid analysis
fluid balance
fluid body
fluid cell count
fluid collection
fluid csf protein
fluid decreased
fluid drainage
fluid electrolyte
fluid electrolyte imbalance
fluid exudate
fluid glucose
fluid gram stain
fluid increased
fluid intake
fluid intake decreased
fluid intake increased
fluid intake restriction
fluid loss
fluid lymphatics
fluid lymphocyte count
fluid middle ear
fluid ml
fluid normal
fluid output
fluid overload
fluid positive
fluid red blood
fluid replacement
fluid retention
fluid retention renal
fluid tests
fluid uric acid
fluid volume decreased
fluid volume increased
fluid white blood
fluid white cell
fluid-air
fluide
fluidity
fluke infection
flumazenil
flunisolide
fluo
fluocal
fluocinolone
fluocinonide
fluoderm
fluopt
fluor
fluor protector
fluor vaginalis
fluor-injeel
fluor-liq
fluoracaine
fluoratum
fluoratum-injeel
fluorescein
fluorescein angiogram
fluorescein angiography
fluorescein angiography normal
fluorescein sodium
fluorescence
fluorescent
fluorescite
fluorets
fluori-methane
fluoric
fluorica
fluoricum
fluoride
fluoride dental
fluoride gel
fluoride intoxication
fluoride ion
fluoride paste
fluoride rinse
fluoride therapy
fluoride toothpaste
fluoride topical
fluoride treatment
fluoride urine
fluoridrops
fluorinse
fluorit
fluoritabs
fluorite
fluorocare
fluoron
fluoroplex
fluoroscopic imaging
fluoroscopy
fluorosis
fluorosis dental
fluorosol
fluorouracil
fluorouracil (topical)
fluorouracil injection
fluorure
fluorzoin
fluothane
fluotic
fluoxetine
fluoxymesterone
fluphenazine
flur
flura
flurandrenolide
flurazepam
flurbiprofen
fluress
flush
flush solution
flush urticaria
flushed
flushing
flushing face
flutamide
fluticasone
flutter
flutter atrial flutter
flutter flutter
flutter rate
flutter ventricular arrhythmias
fluttering
fluvastatin
fluviral
fluvoxamine
flux
fluzone
flv
flyer
fm
fml
fml-neo
fml-tox
fmla
fmla-src
fng
fngl
fo
foam
foaming
foaming mouth
foamy
fob
focal
focal chorioretinitis
focal choroiditis
focal epilepsy
focal fits
focal generalized
focal glomerulitis
focal glomerulosclerosis
focal neurological disturbances
focal nodular hyperplasia
focal retinitis
focal segmental glomerulosclerosis
focal seizures
focal vasculitis
foeniculum vulgare
foeniculum-injeel
foetal
foetal acidosis
foetal alcohol
foetal arterial
foetal blood
foetal circulation
foetal death
foetal distress
foetal ductus arteriosus
foetal growth
foetal growth retardation
foetal haemoglobin
foetal head
foetal heart rate
foetal loss
foetal lung maturity
foetal monitoring
foetal movements
foetal neonatal
foetal-maternal
foetens
foetida
foetidus
foetopathy
foetopelvic
foetoprotein amniotic fluid
foetor
foetoscopy
foetus
foetus delivered
foetus foetal
foetus newborn
fog
foggy
foie
foille
folacal
folate
folate deficiency
folate deficiency anaemia
folate deficiency anemia
folate low
folate serum
folate supplementation
folate vitamin
folate-deficiency
foley
foley catheter
foley catheterization
folic
folic acid
folic acid decreased
folic acid deficiency
folic acid increased
folic acid injection
folic acid mg
folic acid plus
folic acid tablet
folic acid tablets
folic acid vitamin
folie deux
folique
folium
folle
follicle
follicle centre
follicle stimulating hormone
follicle-stimulating
follicles
follicular
follicular cell lymphoma
follicular center
follicular conjunctivitis
follicular cyst
follicular hyperplasia
follicular kiel
follicular lymphoma
follicular mixed
follicular mucinosis
follicular papular
follicular ripening
follicular thyroid cancer
follicularis et
folliculine
folliculinum
folliculitis
folliculitis acne
folliculitis decalvans
folliculitis keloidalis
follitropin
follow normal
follow-up
following abortion
following cardiac surgery
following cataract surgery
following criteria
following delivery abortion
following elective
following gastrointestinal surgery
following immunisation
following immunization procedures
following infection
following injury
following labour
following organic brain
following penetrating
following present
following pulmonary infarction
following vascular surgery
following viral infection
following withdrawal
follows cessation
folvite
fomivirsen
fondant
fondante
fontanel
fontanelle
food additive
food additives
food additives drugs
food allergy
food aversion
food coloring
food colouring
food contaminants
food hoarding
food impaction
food industry
food intolerance
food nutrition
food poisoning
food poisoning clostridium
food reaction
food taken
food-related
foods food additives
foot ankle
foot anomaly
foot deformity
foot drop
foot edema
foot mouth disease
foot oedema
foot pain
foot skin
foot surgery
foot syndrome
foot toe
foot toes
foot ulcer
footdrop
footworks
foradil
foramen
foramen magnum
foramen ovale
foraminal
foraminotomy
forane
foratex
foratol
forbes-albright
force c
forced expiratory volume
forceps
forceps aftercoming
forceps application
forceps delivery
forceps extraction
forceps rotation
forceps vacuum
forearm
forearm bones
forearm fracture
forearm wrist
forehead cheek
foreign body anterior
foreign body aspiration
foreign body bladder
foreign body combined
foreign body cornea
foreign body esophagus
foreign body eye
foreign body following
foreign body granuloma
foreign body joint
foreign body knee
foreign body larynx
foreign body lens
foreign body oesophagus
foreign body peritoneal
foreign body reaction
foreign body respiratory
foreign body retained
foreign body sensation
foreign body uterus
foreign body vagina
foreign country
foreign material
foreign substance
foreign travel
forequarter amputation
forestier
forestier disease
forgetfulness
form administered
form behavior
form confirmed
form high
form ischemic heart
form n
form poor prognosis
form rapid
form respiratory failure
form tubercle bacilli
form vitamin e
formation bone
formation conduction
formation decubitus
formation failure
formation n
formation present
formation red
formation thrombus
formed elements
formica
formica rufa
formication
formicicum-injeel
formicum
formo
forms appear
forms chronic
forms dementia
forms epilepsy
forms glaucoma
forms hearing loss
forms ischaemic heart
forms ischemic heart
forms n
forms nystagmus
forms retinal detachment
formual
formula c
formula containing
formula plus
formula r
formula v
formula-cap
formula-crm
formula-light
formula-medium
formula-se
formulary
formulas
formulation drug
formule
formulex
formuls
forphyll
forster's
forster-dandy's
fort-dm
fortamines
fortaplex
fortaz
forte
forte tablet
forte-cap
forteo
fortes
fortes-s
fortifed
fortifi-plus
fortification spectra
fortified
fortifier
fortify
fortin
fortiplex
fortis
fortistress
fortivirone
fortovase
forunculosis
forza
fos
fosamax
fosavance
foscarnet
fosfomycin
fosinopril
fosphenytoin
fosrenol
foster care
foster-kennedy
fostex
foul
foundat
fournier's
fourth cervical vertebra
fourth degree
fourth edition
fourth nerve
fourth rib
fourth-degree
fovea
foveal
foveolar hyperplasia
fowler's
fox-fordyce
fp
fpah
fps
fra
frac
fract
fraction inspired
fractional curettage
fractionated
fracts
fracture
fracture acetabulum
fracture base
fracture bone
fracture calcaneus
fracture capitate
fracture cervical
fracture clavicle
fracture coracoid
fracture dislocation
fracture displacement
fracture distal
fracture dorsal
fracture face
fracture femoral
fracture femur
fracture fibula
fracture fracture
fracture fractures
fracture fragments
fracture head
fracture hip
fracture humerus
fracture internal fixation
fracture lateral
fracture lower
fracture lumbar
fracture lumbar spine
fracture medial
fracture metacarpal
fracture metatarsal
fracture middle
fracture neck
fracture nonunion
fracture olecranon
fracture open
fracture orbit
fracture patella
fracture pelvis
fracture penis
fracture phalanx
fracture pisiform
fracture radius
fracture reduction
fracture rib
fracture ribs
fracture sacrum
fracture scapula
fracture shaft
fracture site
fracture skull
fracture sternum
fracture subtrochanteric
fracture tibia
fracture trapezium
fracture treatment
fracture ulna
fracture upper
fracture vertebral
fractured
fractured carpal
fractured cervical spine
fractured femoral neck
fractured femur
fractured hip
fractured humerus
fractured jaw
fractured malar
fractured mandible
fractured neck
fractured pelvis
fractured radial
fractured ribs
fractured skull
fractured sternum
fractured zygoma
fractures
fractures bones
fractures carpal
fractures dislocations
fractures distal
fractures facial
fractures fractures
fractures hand
fractures involving
fractures lower
fractures proximal
fractures upper
fraenkel
frag
fragaria
fragil
fragile
fragile x
fragile x chromosome
fragility
fragility decreased
fragility increased
fragility normal
fragility skin
fragility test
fragment d
fragmentation
fragmin
fragrance
fragrance-free
fragrans
fraiche
fraicheur
frailty
frais
fraises
franceschetti's
franciscea
francisella
francisella tularensis
frangula-injeel
frank haematuria
franzbranns
fraxineum
fraxinum
fraxinus
fraxiparine
frc
frc decreased
frc increased
fre
freamine
freckle hutchinson
freckles
fredrickson type
fredrickson type ii
fredrickson type iia
fredrickson type iii
fredrickson type iv
free abnormal
free day
free decreased
free diet
free diet dietary
free disease
free estriol
free fatty acid
free fatty acids
free gas
free gel
free graft
free haemoglobin
free hemoglobin
free high
free hydroxyproline
free increased
free low
free normal
free oestriol
free plasma
free plasma hemoglobin
free product
free sensitive
free sialic acid
free single
free skin graft
free spf
free thyroid
free thyroxine decreased
free thyroxine increased
free thyroxine index
free water clearance
free-living
free-not
free-orange
freeing
freewall
freez
freez-eez
freeze
freeze-dried
freezer
freezing
freezone
fregoli's
fremitus
frenectomy
frenotomy
frenzy
freon
frequency decreased
frequency defaecation
frequency defecation
frequency increased
frequency micturition
frequency n
frequency urinary
frequency urination
frequency y
frequent association
frequent bowel movements
frequent clinical
frequent complications
frequent headaches
frequently associated
frequently attributed
frequently seen
frequently supposed
fresh air
fresh look
fresh skin
freshening
freshly
freshmint
frey's
friability
friar's
friars
friction
friction rub
friction syndrome
friderichsen-waterhouse
friedlander's
friedreich's
frightening dream
frightening dreams
frigidity
frigidity impotence
frimousse
frisium
froben
froben-sr
froehlich
frontal area
frontal headache
frontal lobe
frontal lobe syndrome
frontal sinus
frontal sinus operation
frontal sinusotomy
frontal-parietal
frontalis muscle
frontiers
frontoparietal
frontotemporal
frost
frostbite
frothing mouth
frotteurism
frova
frown lines
frozen shoulder
frs
fructicosus
fructis
fructosamine
fructose
fructose carbohydrate
fructose intolerance
fructus
fruitatives
fruits
fruits vegetables
fruits-tab
fruity
fruticosus
frutin
fs
fsgqt
fsh
fsh decreased
fsh elevated
fsh increased
fsh normal
fsme-immun
fsps
ft-c
ft-comp
fta
ftg
ftp-atenolol
ftp-baclofen
ftp-buspirone
ftp-captopril
ftp-domperidone
ftp-indomethacin
ftp-nystatin
ftp-sotalol
ftp-valproic
fuchsine
fucidin
fucus
fucus vesiculosus
fucus-granules
fugax
fugax transient
fugue
fugue state
fugue-like
fulgurating
fulguration
full-coverage
full-mouth
full-thickness
fuller
fullermax
fullness
fullness abdomen
fully erupted
fulminant
fulminant hepatic failure
fulminant hepatitis
fulminant hepatitis b
fulminant meningococcemia
fulva
fulvestrant
fulvicin
fumaria
fumbling
fume
fume fever
fumes vapours
func
function abnormal
function abnormalities
function analyses
function challenge
function depressed
function diagnostic
function disturbance
function endocrine
function high
function increased
function kidney
function liver
function low
function n
function normal
function normal limits
function psychomotor
function pulmonary
function stomach
function studies
function study
function test
function tests abnormal
function tests raised
function tests respiratory
function y
functional abdominal pain
functional abnormalities
functional abnormality
functional assay
functional autonomy
functional blood flow
functional bowel
functional condition
functional defects
functional depression
functional diarrhea
functional digestive
functional disorder
functional disorders
functional disturbances
functional dyspepsia
functional flow
functional residual capacity
functioning
functioning graft
fundal
fundi
fundi normal
fundic gland
fundoplasty
fundoplication
fundoscopy
fundus
fundus hypertonicus
fundus stomach
funduscein
fung
fungaemia
fungal
fungal antigen
fungal corneal
fungal cystitis
fungal disease
fungal diseases
fungal endocarditis
fungal esophagitis
fungal growth
fungal infection
fungal infections
fungal meningitis
fungal mycotic
fungal peritonitis
fungal sepsis
fungemia
fungi
fungi-rid
fungicure
fungoid
fungoides
fungoides sezary syndrome
fungus
fungus culture
fungus sputum
funiculitis
funisitis
funky
funnel
funnel chest
furazolidone
furosemide
furoside
furry
furterer
furuncle
furuncle ear
furunculosis
fusarium
fusel oil
fusion anomaly
fusion anterior
fusion beat
fusion cervical spine
fusion foot
fusion posterior
fusion spine
fusobacterium
fussy
futurist
fuzeon
fuzzy
fw
fx
fxaiu
fxt
fy
fyto-hb
g abnormal
g cell hyperplasia
g coronary artery
g decreased
g f
g g
g half
g m
g nausea vomiting
g pd deficiency
g ratio
g recent
g s
g s t
g t
g y
g-cell
g-csf
g-liq
gabapentin
gabreels
gad
gadolinium-enhanced
gadovist
gag reflex
gagging
gagnon
gaisboeck's
gait
gait ataxia
gait disorder
gait disturbance
gait disturbances
gait gait
galactocele
galactography
galactophoritis
galactorrhea
galactorrhea associated
galactorrhoea
galactosaemia
galactosaemia inborn
galactose
galactose elimination capacity
galactose intolerance
galactose normal
galactose tolerance
galactose tolerance test
galactosemia
galactosidase
galactostasis
galactosylceramide lipidosis
galantamine
galanthus nivalis
gale
galega
galenic
galie
galium
galium-heel
gall bladder
gallbladder
gallbladder acute cholecystitis
gallbladder bile duct
gallbladder bile ducts
gallbladder biliary tract
gallbladder cancer
gallbladder carcinoma
gallbladder cholecystitis
gallbladder cyst
gallbladder disease
gallbladder empyema
gallbladder extrahepatic
gallbladder gallbladder
gallbladder hepatic
gallbladder pancreas
gallbladder perforation
gallbladder stones
gallbladder wall thickening
gallexier
galliatum
gallic acid
gallicum
gallinae
gallium
gallium imaging
gallium nitrate
gallium scan
gallop rhythm
gallstone
gallstone ileus
gallstones
gallstones bile duct
galo-bosan
galphimia
galphimia-injeel
galunits
galvanocauterisation
galvanocauterization
gamastan
gambian trypanosomiasis
gambler
gambogia
gambrosol
gamete
gamimune
gamma
gamma amylase
gamma decreased
gamma globulin
gamma globulin abnormal
gamma globulin decreased
gamma globulin increased
gamma globulin normal
gamma globulinaemia
gamma globulinemia
gamma globulins decreased
gamma globulins increased
gamma glutamyl transpeptidase
gamma gt
gamma gt decreased
gamma gt increased
gamma gt normal
gamma gt raised
gamma interferon
gamma linolenic acid
gamma normal
gamma radiation
gamma receptor
gamma serum
gamma-glutamyltransferase
gamma-glutamyltranspeptidase
gamma-gt
gammagard
gammaglobulin
gammaglobulins
gammar
gammopathy
gamunex
ganciclovir
gangenosum
gangliocytoma
ganglioglioma
ganglion
ganglion cyst
ganglion-blocking
ganglionectomy
ganglioneuroblastoma
ganglioneuroma
ganglionic
ganglionitis
ganglionitis trigeminal
gangosa
gangrene
gangrene clostridia
gangrene gangrene
gangrene toe
gangrenous
gangrenous appendicitis
gangrenous cholecystitis
gao-bosan
gap normal
garamycin
garasone
garatec
garbonica
gard
gardasil
garde
gardeners
gardenia
gardialine
gardner's
gardnerella
gardnerella vaginalis
gardnerellal
gardox
garfield
gargle
garilax
garrulous
garrulousness
gas abdominal cavity
gas acid base
gas exchange
gas exchange respiratory
gas gangrene
gas mixture
gas n
gas oil
gas poisoning
gas stomach
gas x
gas-x
gaseous
gaseous anaesthetics
gaseous anesthetics
gaseous nitrogen
gaseousness
gases
gases blood
gases fumes
gasmas
gasmol
gaspesia-migrend
gasping
gasserian
gast
gastr
gastr n
gastralgia
gastralsan
gastrectomy
gastrectomy gastric
gastrectomy jejunal
gastrectomy partial
gastric acid
gastric acid increased
gastric antral
gastric artery
gastric atony
gastric balloon
gastric biopsy
gastric bleeding
gastric bypass
gastric bypass gastric
gastric cancer
gastric cancer gastric
gastric cancer stage
gastric candidiasis
gastric carcinoid
gastric carcinoma
gastric carcinoma n
gastric cell
gastric dilatation
gastric diverticula
gastric duodenal
gastric emptying study
gastric epithelial cells
gastric erosions
gastric fistula
gastric fluid
gastric folds
gastric foveolar
gastric function
gastric gland
gastric haemorrhage
gastric hemorrhage
gastric hyperchlorhydria
gastric hypomotility
gastric ileus
gastric irritation
gastric lavage
gastric lymphoma
gastric malignancy
gastric metaplasia
gastric mucosal
gastric mucosal biopsy
gastric mucosal lesion
gastric necrosis
gastric neoplasm
gastric neoplasms
gastric operation
gastric outlet obstruction
gastric perforation
gastric ph
gastric polyps
gastric pyloric
gastric resection
gastric sarcoma
gastric stapling
gastric stasis
gastric submucosal
gastric tone
gastric tube reconstruction
gastric ulcer
gastric ulcer chronic
gastric ulcer gastric
gastric ulcer hemorrhage
gastric ulcer hemorrhagic
gastric ulcer n
gastric ulcer perforated
gastric ulcer perforation
gastric ulcer ulcer
gastric ulceration
gastric ulcers
gastric varices
gastric volvulus
gastric volvulus gastric
gastrica
gastrifom
gastrin
gastrin increased
gastrin secretion
gastrinol
gastrinoma
gastritis
gastritis acute
gastritis atrophic
gastritis atrophic gastritis
gastritis bile
gastritis chronic
gastritis duodenitis
gastritis gastric
gastritis gastric ulcers
gastritis gastroduodenitis
gastritis gastrointestinal
gastritis n
gastro intestinal bleed
gastro intestinal bleeding
gastro-enterostomy
gastro-intestinal
gastro-jejunal
gastro-jejunostomy
gastrocalm
gastrocardiac
gastrocolic
gastrocote
gastroduodenal
gastroduodenal haemorrhage
gastroduodenal hemorrhage
gastroduodenal ulcer
gastroduodenectomy
gastroduodenitis
gastroenteric
gastroenteritis
gastroenteritis eosinophilic
gastroenteritis escherichia coli
gastroenteritis gastroenteritis
gastroenteritis rotavirus
gastroenteritis salmonella
gastroenteritis vibrio
gastroenteritis viral
gastroenterocolitis
gastroenteropathy
gastroenterostomy
gastroesophageal
gastroesophageal junction
gastroesophageal reflux
gastroesophageal reflux disease
gastroesophageal sphincter
gastroesophageal variceal hemorrhage
gastroesophagitis
gastrografin
gastrointestinal
gastrointestinal anastomotic
gastrointestinal angiodysplasia
gastrointestinal atresias
gastrointestinal bleed
gastrointestinal bleeding
gastrointestinal bleeding diagnosis
gastrointestinal cancer
gastrointestinal candidiasis
gastrointestinal carcinoid
gastrointestinal carcinoma
gastrointestinal complications
gastrointestinal contents
gastrointestinal discomfort
gastrointestinal disease
gastrointestinal disorder
gastrointestinal disorders
gastrointestinal disturbance
gastrointestinal endoscopic
gastrointestinal fistulae
gastrointestinal function
gastrointestinal gi
gastrointestinal haemorrhage
gastrointestinal haemorrhages
gastrointestinal hemorrhage
gastrointestinal hypomotility
gastrointestinal infection
gastrointestinal infections
gastrointestinal irritation
gastrointestinal lymphoma
gastrointestinal malfunction
gastrointestinal manifestations
gastrointestinal motility
gastrointestinal neoplasms
gastrointestinal obstruction
gastrointestinal pancreatic
gastrointestinal perforation
gastrointestinal signs symptoms
gastrointestinal surgery
gastrointestinal toxicity
gastrointestinal tract
gastrointestinal tract cancer
gastrointestinal tract disorders
gastrointestinal tract endocrine
gastrointestinal tract endoscopy
gastrointestinal tract gastrointestinal
gastrointestinal tract malignant
gastrointestinal tract mucosal
gastrointestinal tract normal
gastrointestinal tube
gastrointestinal ulceration
gastrointestinal ulcers
gastrointestinal upset
gastrointestinal urinary
gastrojejunal
gastrojejunal ulcer
gastrojejunostomy
gastrojenunal
gastrolithiasis
gastrolyte
gastrooesophageal
gastrooesophageal junction
gastrooesophageal reflux
gastrooesophageal sphincter
gastrooesophagitis
gastroparesis
gastroparesis diabetic
gastropathy
gastropexy
gastroplasty
gastropleural fistula
gastroptosis
gastroschisis
gastroschisis abdominal
gastroscopy
gastrostomy
gastrostomy tube
gastrotomy
gastrozepin
gastryl
gastul
gasulsol
gasva
gated acquisition
gatifloxacin
gaucher's
gaultheria
gaumeri
gauze
gauze pads
gavage
gaviscon
gaviscon tablets
gay bowel syndrome
gay male
gaz
gaze palsy
gaze upward
gbs
gc
gdu
gehor-bosan
gel
gel b
gel calcium
gel daily
gel free
gel gel
gel hand
gel microbeads
gel p
gel sensitive
gel skin
gel therapeutic
gel-caplet
gel-cream
gel-creme
gel-kam
gel-patch
gel-x
gelatum
gelcap
gelcaps
geldrops
gelee
geleophysic
gelflur
geller
gellucal
gels
gelsemium
gelsemium-homaccord
gelsenium
gelule
gelusil
gemalt
gemcitabine
gemfibrozil
gemtuzumabzogamicin
gemvites
gemzar
gen
gen-acebutolol
gen-acyclovir
gen-alendronate
gen-alprazolam
gen-amantadine
gen-amilazide
gen-amiodarone
gen-amoxicillin
gen-anagrelide
gen-atenolol
gen-azathioprine
gen-azithromycin
gen-baclofen
gen-beclo
gen-bicalutamide
gen-bromazepam
gen-budesonide
gen-buspirone
gen-captopril
gen-carbamazepine
gen-cilazapril
gen-cimetidine
gen-ciprofloxacin
gen-citalopram
gen-clarithromycin
gen-clindamycin
gen-clobetasol
gen-clomipramine
gen-clonazepam
gen-clozapine
gen-combo
gen-cromoglycate
gen-cyclobenzaprine
gen-cyproterone
gen-diltiazem
gen-divalproex
gen-domperidone
gen-doxazosin
gen-enalapril
gen-etodolac
gen-famotidine
gen-fenofibrate
gen-fluconazole
gen-fluoxetine
gen-fluvoxamine
gen-fosinopril
gen-gabapentin
gen-gemfibrozil
gen-gliclazide
gen-hydroxychloroquine
gen-hydroxyurea
gen-indapamide
gen-ipratropium
gen-lac
gen-lamotrigine
gen-lisinopril
gen-lovastatin
gen-medroxy
gen-meloxicam
gen-metformin
gen-metoprolol
gen-minocycline
gen-minoxidil
gen-mirtazapine
gen-nabumetone
gen-naproxen
gen-nitro
gen-nizatidine
gen-nortriptyline
gen-ondansetron
gen-oxybutynin
gen-paroxetine
gen-pindolol
gen-pioglitazone
gen-piroxicam
gen-pravastatin
gen-propafenone
gen-ranitidine
gen-risperidone
gen-salbutamol
gen-selegiline
gen-sertraline
gen-simvastatin
gen-sotalol
gen-sumatriptan
gen-tamoxifen
gen-temazepam
gen-terbinafine
gen-ticlopidine
gen-timolol
gen-tizanidine
gen-topiramate
gen-trazodone
gen-triazolam
gen-valproic
gen-verapamil
gen-warfarin
gen-zopiclone
gencydo
gender identity
gender related
gene carrier
gene carriers
gene chromosome
gene genetic
gene mutation
gene product involved
general anaesthesia
general anaesthesia anaesthesia
general anaesthetics
general anesthesia
general anesthetics
general application
general body
general debility
general discomfort
general diseases
general malaise
general medical condition
general medical conditions
general n
general nutrition
general nutritional
general physical condition
general physical health
general population severe
general sense
general signs
general symptoms
generalis
generalised
generalised convulsion
generalised exfoliative
generalised exfoliative dermatitis
generalised infection
generalised joint
generalised lymphadenopathy
generalised muscle
generalised muscle weakness
generalised oedema
generalised pruritus
generalised rashes
generalised skin reaction
generalized
generalized adenopathy
generalized arteriosclerosis
generalized convulsive
generalized eczematous
generalized edema
generalized eruption
generalized erythema
generalized exfoliative dermatitis
generalized illness
generalized infection
generalized itching
generalized joint
generalized lipodystrophy
generalized localized
generalized morphea
generalized muscle
generalized muscle weakness
generalized necrotizing
generalized nonconvulsive
generalized osteoarthritis
generalized peritonitis
generalized pruritus
generalized rash
generalized scleroderma
generalized seizures
generalized skin
generalized urticaria
generalized urticarial
generalized vaccinia
generally increased
generally opposite
generally reversible
generally unwell
generic
generic substitution
genetic abnormality
genetic agranulocytosis
genetic amniocentesis
genetic anomalies
genetic counselling
genetic disorders
genetic environmental factors
genetic predisposition
genetic predispositions
genetic torsion dystonia
genetically transmitted
genetics
geniculate
geniculate herpes zoster
genioglossal
genista
genit
genital
genital discharge
genital herpes
genital infection
genital infections
genital lesion
genital malformation
genital organ
genital organs
genital prolapse
genital swelling
genital tract
genital tract inflammation
genital ulceration
genital urinary tract
genital wart
genital warts
genital-digestive
genital-skin
genitalia
genitalia female
genito-urinary
genitourinary
genitourinary abnormality
genitourinary neoplasms
genitourinary organs
genitourinary tract
genitourinary tract anomalies
genitourinary tract disorders
genitourinary tract gonococcal
genitourinary tract infection
genitourinary tract infections
genitourinary tuberculosis
genomics
genotype
genplex
genrl
gent-ak
gentacidin
gentak
gentamicin
gentamicin sulfate
gentamicin sulfate ophthalmic
gentamicin sulphate
genteal
gentian
gentiana
gentiana lutea
gentiane
gentlax
gento-iron
gentran
gentrasul
gentycin
genu recurvatum
genu valgum
genu varum
geographic tongue
geographica
geophagia
geopt
geotox
geotrichum
geranium
gerbelax
gerber
gercillin
gerd
gergraphic
geri-plus
geriatric
geriatrics
geriatrique
geribile
gerinet
geritol
geriton
germ
germ cell
germ cell cancer
germ cell neoplasms
germ cell tumor
germ cell tumour
germ-x
germa
germacil
german measles
germanica
germanica-injeel
germe
germee
germi
germi-stat
germicidal
germinal matrix
germinoma
germinoma pineal
germiphene
germos
gernel
geromarasmus
gerontal
gerstmann's
gesic
gest
gestamine
gestation
gestation delivered
gestation following
gestation period
gestational
gestational age birth
gestational age weight
gestational diabetes
gestational diabetes mellitus
gestational trophoblastic
gestationis
gestationis bullous
gestationnis
gesterol
gestosis
geum
gevirol
gf
gfr
gfr decreased
gfr normal
gfr raised
ggt
ggtp
gh
gh decreased
gh increased
ghost vessels
gi
gi blood loss
gi candidiasis
gi disease
gi gi
gi hemorrhage
gi neoplasia
gi series
gi tract
gianotti-crosti
giant cell arteritis
giant cell epulis
giant cell granuloma
giant cell hepatitis
giant cell reparative
giant cell tumor
giant cell tumour
giant papillary conjunctivitis
giant tear
giardia
giardia lamblia infection
giardiasis
gibert
gibert's
giddiness
giddy
gierke's
gig
gigantea
gigantism
gigantism gigantism
gilbert's
gilberts
gilette
gilles la
gillette
gilliam's
gilman
gin
ginger
ginger extract
ginger root
ginger-gingembre
gingermint
gingerplex
gingi
gingibraid
gingicaine
gingicord
gingigel
gingiva
gingiva gingival
gingiva tongue
gingival
gingival bleeding
gingival conditions
gingival cyst
gingival disease
gingival graft
gingival hyperplasia
gingival hypertrophy
gingival periodontal
gingival periodontal disease
gingival pockets
gingival recession
gingival retraction
gingival swelling
gingival ulceration
gingivectomy
gingivectomy dental
gingivitis
gingivitis aggravated
gingivitis gingival
gingivitis gingivitis
gingivitis plaque
gingivoplasty
gingivostomatitis
gingiyarn
gingko biloba
ginkgo
ginkgo biloba
ginkgo-bosan
ginkgo-comp
ginkgoplex
ginsana
ginseng
ginseng-injeel
ginter
girdle vogt
gireel
giseng
gitelman's
gl
gla
gla protein
gla-plus
glabba
glabellar
glabellar reflex
glabra
glace
glacial
gland
gland adrenal gland
gland apocrine
gland atrophy
gland biopsy
gland bone marrow
gland cancer
gland dysfunction
gland endocrine
gland enlarged
gland excision
gland histopathology
gland hyperplasia
gland hypertrophy
gland hypoplasia
gland metastases
gland neck
gland neoplasm
gland nodule
gland normal
gland parathyroid
gland parotid
gland pineal gland
gland salivary gland
gland stage ii
gland thymus
glanders
glandiflora
glandium
glands
glands pituitary gland
glands urinary tract
glandul-injeel
glandular
glandular fever
glandulosa
glandulosa-injeel
glandulosus
glans penis
glare
glasgow coma scale
glatiramer
glauca
glauci
glaucoma
glaucoma acute
glaucoma anterior
glaucoma associated
glaucoma closed angle
glaucoma congenital
glaucoma congenital glaucoma
glaucoma diabetic
glaucoma drug therapy
glaucoma eye
glaucoma eyes
glaucoma glaucoma
glaucoma glaucomatous
glaucoma normal
glaucoma ocular hypertension
glaucoma optic nerve
glaucoma procedures
glaucoma secondary
glaucoma secondary glaucoma
glaucoma surgery
glaucoma suspect
glaucomas
glaucomatocyclitic crises
glaucomatous
glaucomatous cupping
glaucomatous optic disc
glaxal
glechoma
gleevec
gleich's
glenalgesic
glenoid cavity
glenoid labrum
gliadel
gliadin
glial scar
glial tumours
glic
gliclazide
glide
glide-on
glimepiride
glioblastoma
glioblastoma multiforme
glioma
gliomas
gliomatosis cerebri
gliosarcoma
gliosis
glipizide
glistening
glitter
glob
global amnesia
globe
globe eye
globe eyes
globe ocular
globe orbit
globucel
globucel-tea
globule
globules
globuli
globulin
globulin gamma
globulin increased
globulin ratio decreased
globulin ratio increased
globulin serum
globulins decreased
globulins increased
globulins serum
globulinuria
globulus
globus
globus hystericus
globus pallidus
glomer
glomerular basement membrane
glomerular filtration rate
glomerular vascular
glomerular zone
glomerulitis
glomerulonephritis
glomerulonephritis acute
glomerulonephritis chronic
glomerulonephritis chronic glomerulonephritis
glomerulonephritis diffuse
glomerulonephritis focal
glomerulonephritis glomerulonephritis
glomerulonephritis immune
glomerulonephritis membranoproliferative
glomerulonephritis membranoproliferative glomerulonephritis
glomerulonephritis membranous
glomerulonephritis membranous glomerulonephritis
glomerulonephritis minimal
glomerulonephritis nephrotic syndrome
glomerulonephritis proliferative
glomerulonephritis proliferative glomerulonephritis
glomerulonephritis rapidly progressive
glomerulonephropathy
glomerulosclerosis
glomneph
glomus jugulare tumor
glomus jugulare tumour
glomus tumor
glomus tumour
glonoinum
glory syndrome
gloss
glossal
glossectomy
glossitis
glossodynia
glossopharyngeal nerve
glossopharyngeal neuralgia
glossoplasty
glossoptosis
glossotomy
glosswear
glottic
glottic oedema
glottis
glove
gloves-socks
glow
glsf
glucagon
glucagon decreased
glucagon high
glucagon increased
glucagon normal
glucagon secretion
glucagon tolerance test
glucagonoma
glucagonoma endocrine
gluceptate
glucobay
glucocort
glucocorticoid
glucocorticoid deficiency
glucocorticoid-remediable
glucocorticoids
glucocorticoids increased
glucocorticosteroid
glucocorticosteroids
glucodex
gluconate
gluconate mg
gluconate solution
gluconate tablets
gluconorm
glucophage
glucoplex
glucose
glucose blood
glucose cerebrospinal fluid
glucose decreased
glucose decreased glucose
glucose high
glucose increased
glucose intolerance
glucose intolerance occur
glucose intolerance pregnancy
glucose low
glucose metabolic
glucose metabolism
glucose metabolism characterized
glucose normal
glucose phosphatase deficiency
glucose phosphate dehydrogenase
glucose plus
glucose present
glucose tolerance
glucose tolerance abnormal
glucose tolerance curve
glucose tolerance decreased
glucose tolerance impaired
glucose tolerance increased
glucose tolerance pregnancy
glucose tolerance test
glucose w v
glucose-galactose
glucosuria
glucosyl
glucotol
glue ear
glue sniffer
glue sniffing
glumetza
glutamate dehydrogenase
glutamate dehydrogenase decreased
glutamate dehydrogenase increased
glutamate dehydrogenase level
glutamic acid
glutamic acid pepsin
glutamic-oxalacetic
glutamic-oxaloacetic
glutamic-pyruvate
glutamic-pyruvic
glutamyl transpeptidase decreased
glutamyl transpeptidase increased
glutamyl transpeptidase y
glutathione
glutathione decreased
glutathione metabolism
gluten enteropathy
gluten free diet
gluten intolerance
gluten sensitive enteropathy
glutethimide
gly
gly-rectal
glybe
glyburide
glycemin
glyceric acid
glycerin
glycerinated
glycerine
glycerinum
glycerinum-injeel
glycerol
glycerolyte
glycine
glyco
glyco-aide
glycoalbumin
glycobal
glycogen storage
glycogen storage disease
glycogene
glycogenic acanthosis
glycogenoses
glycogenosis
glycogenosis type
glycogenosis type iv
glycohaemoglobin
glycohemoglobin
glycol
glycol ointment
glycolic acid increased
glycolysis increased
glycon
glycopeptide antibiotic
glycopro
glycoprotein
glycoprotein normal
glycoprotein protein
glycoprotein-producing
glycosuria
glycosuria pregnancy
glycosuria renal
glycosylated
glycosylated haemoglobin
glycosylated hemoglobin
glycosylated hemoglobin increased
glycothymoline
glycyrrhiza
glycyrrhiza glabra
glyquin
glysennid
gm
gm gm
gm ml
gm-csf
gnaphalium
gnashing
gnathostomiasis
gnc
goat's
goiter
goiter diffuse
goiter goiter
goiter nodular goiter
goitre
goitre nodular
goitre nontoxic
goitre thyroid
gojo
gold
goldenhar's
goldenrod
goldenseal
goldings
golfer's
gomp
gonadal dysgenesis
gonadal dysgenesis y
gonadal function
gonadal insufficiency
gonadoblastoma
gonadopathy
gonadostromal
gonadotr
gonadotrophic
gonadotrophic hormone
gonadotrophin
gonadotrophin deficiency
gonadotrophin pituitary
gonadotrophin releasing hormone
gonadotrophin secretion
gonadotrophin sex
gonadotrophin-independent
gonadotrophins
gonadotropic
gonadotropin
gonadotropin placental
gonadotropin releasing hormone
gonadotropin secretion
gonadotropins
gonadotropins increased
gonal-f
gonalgia
gonarthritis
gonarthrosis
goniodysgenesis
goniopuncture
gonioscopy
goniosynechiae
goniotomy
gonococcal
gonococcal arthritis
gonococcal cervicitis
gonococcal conjunctivitis
gonococcal endocarditis
gonococcal endometritis
gonococcal infection
gonococcal infections
gonococcal peritonitis
gonococcal salpingitis
gonococcal urethritis
gonorrhea
gonorrheal
gonorrheal salpingitis
gonorrhoea
gonorrhoeal
goo
good day
good effect
good health
good night
good pasture
goodman
goodpasture's
goose
goose flesh
gora
gorge
gorse
goserelin
gossypium
gottron's
gout
gout gout
goutte
gouttes
gouty arthritis
gouty arthropathy
gouty nephropathy
gouty tophi
gouty tophus
gouverneur
gpi-lactulose
gpt
gracilis muscle transplant
grad
grade ii
grade ii iii
grade iii
grade iv
grade prostatic
grade stage
grade stage ii
gradenigo's
graefe's
graft
graft aneurysm
graft bone
graft cartilage
graft failure
graft function
graft implant
graft infection
graft loss
graft occlusion
graft rejection
graft rejection episode
graft rejection skin
graft replacement
graft rupture
graft site
graft sites
graft thoracic aorta
graft thrombosis
graft versus host
grafts flaps
graine
grains
gram
gram stain
gram stain bacteria
gram stain positive
gram-negative
gram-positive
gramcal
grams
gran
granatum
grand mal
grand mal convulsion
grand mal epilepsy
grand mal epileptic
grand mal fit
grand mal seizure
grand mal status
grand multiparity
grandeur
grandiflorus
grandiose
grandiose ideas
grandiosity
granisetron
granula
granular
granular cell carcinoma
granular cell tumor
granular cell tumour
granular corneal dystrophy
granulating
granulation tissue
granulation tissue healing
granulations
granule
granules
granulocyte count
granulocyte count normal
granulocyte precursors
granulocytes
granulocytic
granulocytic leukaemias
granulocytic leukemia
granulocytic sarcoma
granulocytopenia
granulocytopenia leukopenia
granulocytosis
granuloma
granuloma annulare
granuloma faciale
granuloma granuloma
granuloma inguinale
granuloma involving
granuloma middle ear
granuloma peripheral
granulomas
granulomatis
granulomatosa dermal
granulomatosis
granulomatosis angiitis
granulomatosis malignant
granulomatous
granulomatous arteritis
granulomatous colitis
granulomatous dermatitis
granulomatous disease
granulomatous gastritis
granulomatous ileocolitis
granulomatous iritis
granulomatous lesion
granulomatous liver disease
granulomatous lymphadenitis
granulomatous prostatitis
granulomatous thyroiditis
granulomatous uveitis
granulomatous vasculitis
granulosa-theca
grape
grapefruit
graphite
graphites
graphites-homaccord
graphites-injeel
gras
grass pollen
grasse
grasses
grating
gratiola
gratiola-injeel
grav
gravergol
gravid
gravid uterus
gravida
gravida ii
gravidarum
gravis neonatorum
gravis-like
gravitational
gravity body
gravity cerebrospinal fluid
gravol
graw
great toe
great vein
great veins
great vessel
greater curvature
greater mg
greater proposed
greater trochanter
greater tuberosity
green lantern
green tea
greenberger
greenish
greenstick fracture
greig's
grf
grief reaction
grimacing
grime
grindelia
grinding
grip strength
grip strength decreased
grip strength physical
gripe water
griping
gripp
grippalin
grippe
gripps
gris-palt
grisea
griseofulvin
grisovin
grisovin-fp
grit
gritty
groggy
groin
groin abdominal
groin abscess
groin nodes
groin pain
grommet
grommet insertion
grooming
groove deepening
groovy
gross impairment
gross obesity
grossly
ground glass appearance
group b
group b blood
group b streptococcus
group conditions
group contains
group d enterococcus
group diseases
group eye
group f
group g
group ii
group iii
group infection
group iv
group n
group o blood
group paracolon
group psychotherapy
group subdivided
group tumour
group working
group y
groupe
grouped according
grouped follows
groups based
groups c
groups included
growing pains
growth abnormal
growth accelerated
growth cessation
growth complications
growth factor
growth factor binding
growth factor decreased
growth factor ii
growth factor increased
growth factor receptor
growth hormone
growth hormone absent
growth hormone decreased
growth hormone deficiency
growth hormone excess
growth hormone increased
growth hormone normal
growth hormone pituitary
growth hormone releasing
growth hormone secretion
growth hormone suppression
growth increased
growth n
growth plate
growth retardation
growth retarded
growth suppression
grunting
gs
gsf
gssf
gtaplex
gtf
gtt
gtte
gttes
gu
guaco
guaiac test
guaiacum
guaifenesin
guaifenesine
guaitussin
guajacum-injeel
guanabenz
guanadrel
guanase
guanethidine
guanethidine sulfate
guanfacine
guarding rigidity
guardyn
guarea
guatteria
guglielmo's
guided liver biopsy
guided renal biopsy
guideline
guidelines diagnosis treatment
guidelines referral
guillain barre
guillain barre syndrome
guillain-barr
guillain-barre
guineensis
guinon's
gum
gum alveolar
gum bleeding
gum gum
gum mg
gumma
gummata
gummi
gummies
gummy
gums
gun powder
gun shot
gunatilake
gunpowder
gustatory
gustatory perception
gustatory rhinorrhea
gustatory sense
gustatory sweating
gustin
gustometry
gut
guthrie test
guttate
guttate psoriasis
gutterman
gutti-injeel
gvh disease
gvhd
gy
gymnocladus
gyn
gynaecologic
gynaecological
gynaecological examination
gynaecomastia
gynaecomastia male
gynazole
gyne-bosan
gynecologic
gynecological
gynecological examination
gynecomastia
gynecure
gynedyn
gynopt
h b
h c h
h disease
h e p
h hepatic
h hepatitis
h n
h p
h w
h y
h-big
h-pe
habitrol
habitual
habitual abortion
habitual use
habituated
habituating
habituation
haca
hae
haem
haem metabolism
haemangioblastoma
haemangioendothelioma
haemangioma
haemangioma cavernous
haemangioma liver
haemangioma retina
haemangioma-thrombocytopenia
haemangiopericytoma
haemangiopericytoma vascular
haemangiosarcoma
haemarthrosis
haematemesis
haematemesis melaena
haematidrosis
haematinuria
haematocele
haematochezia
haematocoele
haematocolpos
haematocrit
haematocrit decreased
haematocrit increased
haematocrit red blood
haematocrit value
haematocytopenia
haematogenous
haematologic
haematologic disorder
haematologic disorders
haematological
haematological disorder
haematological disorders
haematology
haematoma
haematoma complicating
haematoma subdural
haematometra
haematomyelia
haematophagic
haematopoiesis
haematopoietic
haematopoietic stem cell
haematopoietic tissues
haematoporphyrinaemia
haematoporphyrinuria
haematosalpinx
haematospermia
haematotoxicity
haematotoxicosis
haematotympanum
haematoxylon
haematuria
haematuria renal
haematuria urinary
haematuria urinary tract
haemobilia
haemochromatosis
haemoconcentration
haemodiafiltration
haemodialysed
haemodialysis
haemodialysis-induced
haemodilution
haemodynamic
haemofiltration
haemoglobin
haemoglobin c
haemoglobin concentration increased
haemoglobin concentration red
haemoglobin e
haemoglobin electrophoresis
haemoglobin f
haemoglobin h
haemoglobin red blood
haemoglobin s
haemoglobin sc
haemoglobin-haptoglobin
haemoglobinaemia
haemoglobinopathies
haemoglobinopathy
haemoglobinuria
haemolyses
haemolysis
haemolysis aggravated
haemolysis test
haemolytic
haemolytic anaemia
haemolytic anaemia blood
haemolytic anaemia enzyme
haemolytic anaemia newborn
haemolytic anaemias
haemolytic anemia
haemolytic disease
haemolytic streptococcal infection
haemolytic transfusion
haemolytic uraemic syndrome
haemolytic-uraemic
haemoperfusion
haemopericardium
haemoperitoneum
haemopexin
haemoph
haemophagocytic syndrome
haemophagocytosis
haemophilia
haemophilia b
haemophilia b factor
haemophilia carrier
haemophilia factor viii
haemophilic
haemophilic arthropathy
haemophilus
haemophilus ducreyi
haemophilus endocarditis
haemophilus infections
haemophilus influenza
haemophilus influenzae
haemophilus influenzae dna
haemophilus influenzae h
haemophilus influenzae infection
haemophilus influenzae meningitis
haemophilus meningitis
haemophilus parainfluenzae
haemophilus pneumonia
haemophilus sepsis
haemophthalmos
haemopneumothorax
haemopoiesis
haemopoietic stem cell
haemoptysis
haemorrage
haemorrhag
haemorrhage
haemorrhage anterior chamber
haemorrhage associated
haemorrhage brain stem
haemorrhage cardiac
haemorrhage cerebral
haemorrhage duodenal ulcers
haemorrhage following
haemorrhage gastric
haemorrhage gastrointestinal tract
haemorrhage induced
haemorrhage infarction
haemorrhage newborn
haemorrhage oesophageal
haemorrhage optic nerve
haemorrhage peptic
haemorrhage perforation
haemorrhage placenta praevia
haemorrhage retinal
haemorrhage rupture
haemorrhage ruptured
haemorrhage secondary
haemorrhage spinal cord
haemorrhage subarachnoid
haemorrhages
haemorrhages exudates
haemorrhagic
haemorrhagic anaemia
haemorrhagic ascites
haemorrhagic cerebral
haemorrhagic choroidal detachment
haemorrhagic complications
haemorrhagic conjunctivitis
haemorrhagic cystitis
haemorrhagic diathesis
haemorrhagic disease
haemorrhagic disorders
haemorrhagic erosive gastritis
haemorrhagic fever
haemorrhagic fever chf
haemorrhagic gastritis
haemorrhagic infarction
haemorrhagic pancreatitis
haemorrhagic pericarditis
haemorrhagic pneumonitis
haemorrhagic proctitis
haemorrhagic rash
haemorrhagic shock
haemorrhagic stroke
haemorrhagica
haemorrhoid
haemorrhoidal
haemorrhoidectomy
haemorrhoids
haemosiderosis
haemosol
haemospermia
haemostasis
haemothorax
haemotympanum
haemovenin
haemper
haglund
haha
hahn
hahnemanni
hahnemannian
hair bearing
hair color
hair colour
hair copper
hair dander
hair dye
hair follicle
hair growth
hair growth decreased
hair hair
hair hair follicles
hair loss
hair mercury
hair plucking
hair regrowth
hair scalp
hair shaft
hair transplant
hair zinc
hair-an
hair-thread
hairdressing
hairfitness
hairgro
hairiness
hairy
hairy cell leukaemia
hairy cell leukemia
hairy skin
hairy tongue
halcinonide
halcion
haldol
hale
halees
half strength
half-life
halfan
halibut
halitosis
hallmark
hallpike
halls
hallucin
hallucinating
hallucination
hallucination visual
hallucination-like
hallucinations
hallucinations ataxia
hallucinations commonly
hallucinogen
hallucinogen abuse
hallucinogenic agents
hallucinogens
hallucinosis
hallucinosis n
hallux
hallux rigidus
hallux valgus
hallux varus
halo
halo naevus
halo nevus
halo traction
halobetasol
halog
haloperidol
haloperidol decanoate
haloperidol long acting
haloperidol-la
haloprogin
halos lights
halotestin
halothane
ham test
hama
hamamelis
hamamelis-homaccord
hamartoma
hamartoma syndrome
hamartoses
hamate
hammamelis
hamman-rich
hammer syndrome
hammer toe
hamstring
hand associated
hand bones
hand cleanser
hand deformity
hand dermatitis
hand finger
hand fingers
hand foot
hand gel
hand lotion
hand s
hand scrub
hand syndrome
hand therapy
hand traumatic
hand wash
hand wrist
hand-arm
hand-held
handclens
handicapped child
hands feet
hands forearms
hands hand
handsoap
handwash
hangnail
hangover
hangover effect
hanot's
hansol
hanta
hantaviral
hantaviris
hantavirus
hapatitis b surface
haphephobia
happy puppet
happyderm
haptephobia
haptic
haptoglobin
harada's
harbo
hard faecal
hard hearing
hard palate
hard tissue formation
hard tissues
hard tooth
hardman
hare lip
harelip cleft
harlequin
harlequin fetus
harpagophytum
harris's
harrison's
hartmann's
hartnup disease
hasan
hashimoto's
hashitoxicosis
hastata
hauser
haut
haute
hautex
hav
haverhill
havrix
hawaiian
hawthorn
hay fever
haydon
hayes
hazel
hazy
hb
hb-c
hb-s
hb-sc
hb-sd
hb-se
hb-ss
hbeag
hbp
hbsag
hbv
hbv dna
hbv-dna
hc
hc cream
hcl
hcl mg
hcl ml
hcl pepsin
hcl plus
hct
hctz
hcv
hd
hd-c
hdl
hdl cholesterol decreased
hdl cholesterol ratio
hdl decreased
hdl low
hdl ratio increased
hdr
hea
head banging
head circumference
head circumference increased
head circumference normal
head deformity
head face
head humerus
head injury
head lice
head louse
head neck
head neck cancer
head neck extremities
head neck femur
head neck injury
head neck lymph
head neck oral
head neck therapeutic
head neck trunk
head neck vessels
head pain
head pancreas
head posture
head radius
head region
head shoulders
head stapes
head titubation
head trauma
head tremor
headache
headache confusion
headache fever
headache headache
headache lethargy
headache mental
headache migraine
headache neurological
headache relief
headache temporal
headache transient
headaches
headaches cluster
headaches epilepsy
headaches headaches
heaf test
healed
healer
healing delayed
healing wound
health care
health care e
health care personnel
health human services
health-dent
health-system
health-wise
healthcare
healthy skin
hearing aid
hearing aid user
hearing disability
hearing disorder
hearing disorders
hearing ears
hearing impaired
hearing impairment
hearing loss
hearing loss bilateral
hearing loss combined
hearing loss hearing
hearing loss inner
hearing loss middle
hearing loss tympanic
hearing loss unilateral
hearing losses
hearing test
heart abnormal
heart approach
heart arrest
heart assist
heart association nyha
heart attack infarct
heart beat
heart beats
heart block
heart block av
heart block bundle
heart block complete
heart block congenital
heart block degree
heart block heart
heart block second
heart block sinoatrial
heart cardiac
heart cardiac catheterization
heart chambers
heart chronic
heart circulatory
heart congestive heart
heart disease
heart disease benign
heart disease cardiac
heart disease congenital
heart disease congestive
heart disease hypertension
heart disease inflammatory
heart disease malignant
heart disease n
heart disease pulmonary
heart disease right
heart disease single
heart diseases
heart effective
heart enlarged
heart enzymes
heart failure
heart failure congestive
heart failure heart
heart failure hepatic
heart failure high
heart failure n
heart failure nyha
heart failure renal
heart failure signs
heart failures
heart heart
heart insufficiency
heart insuffiency
heart involvement
heart ischaemia
heart left heart
heart lung
heart malformation
heart mediastinum
heart murmur
heart muscle disease
heart myocardial
heart n
heart normal
heart pericardium
heart pressure
heart pulmonary
heart rate
heart rate abnormal
heart rate deceleration
heart rate decreased
heart rate heart
heart rate high
heart rate increased
heart rate low
heart rate normal
heart rate pulse
heart rate rhythm
heart rate y
heart renal
heart renal disease
heart replacement
heart sound
heart sounds
heart surgery
heart syndrome
heart tissue
heart transplant
heart transplantation
heart valve
heart valve prosthesis
heart valve replacement
heart valves
heart wall
heart-lung
heartbeat
heartbeats
heartburn
heartburn dyspepsia
heartburn-like
heat activated
heat exhaustion
heat exposure
heat illness
heat intolerance
heat n
heat production increased
heat prostration
heat rash
heat sensitivity
heat stroke
heat wave
heather
heave
heaves
heaviness
heaviness extremities
heaviness limbs
heavy chain disease
heavy cigarette smoker
heavy drinker
heavy feeling
heavy metal
heavy metal poisoning
heavy mineral oil
heavy smoker
hebdo
hebephrenia
hebephrenic
hebephrenic schizophrenia
heberden's
heberdon's
heck
hecla
hecocur
hectorol
hedeoma
hedera
hederacea
heel
heenan
heerfordt's
heet
height increased
height normal
heilkrauter
heilsalb
heilsalbe
heinz bodies
heinz body
hekla
helenioides
helenium
helenoides-injeel
heliantheme
helianthus annuus
helical
helicobacter
helicoidal
heliosensitive
heliotropium
helium
helium mixture
helium oxygen mixture
helium oxygen nitrogen
helium-oxygen
helix
helleborus
helleborus-injeel
heller
heller's
hellman
hellp
helminth infection
helminthiases
helminthiasis
helminthic
helminthic infection
helminthic infections
helminthic parasitic
heloderma
heloderma-injeel
helonias
hem
hem hem
hem-relief
hema
hemabate
hemangioblastoma
hemangioendothelioma
hemangioma
hemangioma benign
hemangioma cavernous
hemangioma liver
hemangioma lymphangioma
hemangioma retina
hemangioma spleen
hemangioma-thrombocytopenia
hemangiopericytoma
hemangiopericytoma meninges
hemangiosarcoma
hemaplex
hemaplex-liq
hemarexin
hemarthrosis
hematemesis
hematemesis hematemesis
hematemesis melena
hemati
hematidrosis
hematinuria
hematite
hematocele
hematochezia
hematocolpos
hematocrit
hematocrit decrease
hematocrit decreased
hematocrit increased
hematocrit normal
hematocrit value decreased
hematocrit value increased
hematocytopenia
hematogenous
hematologic
hematologic disorder
hematological
hematological disorder
hematological disorders
hematological malignancy
hematological values
hematology
hematoma
hematoma cerebral
hematoma contusion
hematoma infection
hematoma seroma
hematoma spleen
hematoma subdural
hematoma subdural hematoma
hematometra
hematomyelia
hematone
hematonia
hematophagic
hematopoiesis
hematopoietic neoplasm
hematopoietic stem cell
hematopoietic tissues
hematoporphyrinemia
hematoporphyrinuria
hematosalpinx
hematospermia
hematotoxicity
hematotoxicosis
hematotympanum
hematuria
hematuria hematuria
hemeralopia
hemforce
hemialgia
hemianopia
hemianopia homonymous
hemianopsia
hemiapraxia
hemiarthroplasty
hemiballismus
hemiblock
hemicephalalgia
hemicephalgia
hemichorea
hemicolectomy
hemicorporectomy
hemicrania
hemifacial spasm
hemiglossectomy
hemihydrate
hemihypertrophy
hemilaminectomy
hemilaryngectomy
hemimelia
hemiparesis
hemiparesis hemiplegia
hemiparesis left
hemiparesis right
hemipelvectomy
hemiplegia
hemiplegia hemiparesis
hemiplegia hemiplegia
hemiplegia left
hemiplegia right
hemiplegic
hemiplegic migraine
hemiretinal
hemisensory
hemispherectomy
hemispherical
hemithyroidectomy
hemivertebra
hemo
hemo-pic
hemoban
hemobilia
hemochromato
hemochromatosis
hemoconcentration
hemodent
hemodiafiltration
hemodial
hemodialsis
hemodialysed
hemodialysis
hemodialysis peritoneal dialysis
hemodialysis-induced
hemodiaylsis
hemodilution
hemodynamic
hemodynamic abnormalities
hemodynamic instability
hemodynamic metabolic
hemodynamic monitoring
hemofil
hemogin
hemoglobin
hemoglobin c
hemoglobin c disease
hemoglobin concentration decreased
hemoglobin concentration increased
hemoglobin e
hemoglobin electrophoresis
hemoglobin f
hemoglobin h disease
hemoglobin high
hemoglobin present
hemoglobin s
hemoglobin sc disease
hemoglobin sd
hemoglobin-haptoglobin
hemoglobinemia
hemoglobinopathies
hemoglobinopathy
hemoglobinuria
hemoglobinuria hemolysis
hemol
hemologous
hemolysin test
hemolysis
hemolysis aggravated
hemolysis hemolysis
hemolysis intravascular hemolysis
hemolysis test
hemolytic
hemolytic anaemias
hemolytic anemia
hemolytic anemia acquired
hemolytic anemia characterized
hemolytic anemia deficiency
hemolytic anemia enzyme
hemolytic anemia glucose
hemolytic anemias
hemolytic disease
hemolytic disease abo
hemolytic disease rh
hemolytic reaction
hemolytic streptococcal infection
hemolytic transfusion reaction
hemolytic uremic
hemolytic uremic syndrome
hemolytic-uremic
hemoperfusion
hemopericard
hemopericardium
hemoperiton
hemoperitoneum
hemopexin decreased
hemoph
hemophagocytic syndrome
hemophagocytic syndromes
hemophagocytosis
hemophilia
hemophilia b
hemophilia carrier
hemophilia factor viii
hemophilia inhibitors
hemophilic arthritis
hemophilic arthropathy
hemophilus
hemophilus bacteremia
hemophilus ducreyi
hemophilus influenza
hemophilus influenzae dna
hemophilus influenzae h
hemophilus meningitis
hemophilus parainfluenzae
hemophthalmos
hemoplex
hemopneumothorax
hemopoiesis
hemopoietic stem cell
hemoptysis
hemoptysis hemoptysis
hemorrha
hemorrhage
hemorrhage anterior chamber
hemorrhage associated
hemorrhage birth trauma
hemorrhage brain
hemorrhage cerebral
hemorrhage complicating
hemorrhage digestive tract
hemorrhage early
hemorrhage early pregnancy
hemorrhage esophageal
hemorrhage following
hemorrhage gastric
hemorrhage gastrointestinal tract
hemorrhage hematoma
hemorrhage hemorrhage
hemorrhage infarction
hemorrhage intracerebral
hemorrhage intracranial
hemorrhage intraocular
hemorrhage massive
hemorrhage neonatal
hemorrhage newborn
hemorrhage obstruction
hemorrhage perforated
hemorrhage perforation
hemorrhage pulmonary
hemorrhage retinal
hemorrhage retroperitoneal
hemorrhage rupture
hemorrhage ruptured
hemorrhage subarachnoid
hemorrhage subdural
hemorrhage uterine
hemorrhages
hemorrhagic
hemorrhagic anemia
hemorrhagic ascites
hemorrhagic choroidal detachment
hemorrhagic colitis
hemorrhagic conjunctivitis
hemorrhagic cyst
hemorrhagic cystitis
hemorrhagic detachment
hemorrhagic diarrhea
hemorrhagic diathesis
hemorrhagic disease
hemorrhagic disorder
hemorrhagic enteritis
hemorrhagic erosive gastritis
hemorrhagic fever
hemorrhagic fever chf
hemorrhagic gastritis
hemorrhagic infarction
hemorrhagic nephrosonephritis
hemorrhagic ovarian cyst
hemorrhagic pancreatitis
hemorrhagic pericarditis
hemorrhagic pneumonitis
hemorrhagic proctitis
hemorrhagic shock
hemorrhagic stroke
hemorrhagica
hemorrhoid
hemorrhoidal
hemorrhoidal bleeding
hemorrhoidectomy
hemorrhoids
hemorrhoids cryotherapy
hemorro-dol
hemosidero
hemosiderosis
hemosol
hemospermia
hemostasis
hemostatic
hemostyptic
hemothorax
hemotoma
hemotympanum
henderson
henkel's
henoch
henoch-schonlein
hensalae
henselae
henson
hep
hepa-bosan
hepabyl
hepaflor
hepagam
hepalean
hepalean-lok
hepamig
hepaplastin
hepar
heparin
heparin lock
heparin neutralization
heparin sodium
heparin-induced
heparos
hepartichaut
hepat
hepatectomy
hepatectomy total
hepatic
hepatic adenoma
hepatic amebiasis
hepatic amoebiasis
hepatic angiosarcoma
hepatic arteriovenous
hepatic artery
hepatic artery aneurysm
hepatic artery embolism
hepatic artery occlusion
hepatic artery stenosis
hepatic assistance
hepatic biliary
hepatic cancer
hepatic carcinoma
hepatic cirrhosis
hepatic cirrhosis hepatic
hepatic cirrhosis liver
hepatic coma
hepatic congestion
hepatic cyst
hepatic damage
hepatic disease
hepatic disorder
hepatic disorders
hepatic duct
hepatic duct stenosis
hepatic ducts
hepatic dysfunction
hepatic encephalopathy
hepatic enzyme
hepatic enzymes
hepatic failure
hepatic failure associated
hepatic failure liver
hepatic fibrosis
hepatic flexure
hepatic function
hepatic glucose production
hepatic glycogenosis
hepatic haemorrhage
hepatic hemangioma
hepatic hematoma
hepatic hydrothorax
hepatic impairment
hepatic infarction
hepatic infiltration
hepatic insufficiency
hepatic ischaemia
hepatic ischemia
hepatic lesion
hepatic liver
hepatic lobule
hepatic mass
hepatic metabolic
hepatic metastases
hepatic necrosis
hepatic neoplasia
hepatic neoplasm
hepatic neoplasms
hepatic origin
hepatic pathology
hepatic portal
hepatic portal necrosis
hepatic sequestration
hepatic siderosis
hepatic steatosis
hepatic trauma
hepatic tumor
hepatic vascular
hepatic vein
hepatic vein obstruction
hepatic vein occlusion
hepatic vein thrombosis
hepatic veins
hepatic venous outflow
hepatica
hepaticojejunostomy
hepaticol
hepaticus
hepatine
hepatis
hepatitis
hepatitis acute
hepatitis alcoholic
hepatitis antibody
hepatitis antigen positive
hepatitis b
hepatitis b antibody
hepatitis b antigen
hepatitis b carrier
hepatitis b core
hepatitis b disease
hepatitis b dna
hepatitis b e
hepatitis b exposure
hepatitis b hepatitis
hepatitis b infection
hepatitis b positive
hepatitis b surface
hepatitis b test
hepatitis b virus
hepatitis c virus
hepatitis cholestatic
hepatitis chronic
hepatitis chronic active
hepatitis chronic persistent
hepatitis cytomegalovirus
hepatitis e antigen
hepatitis fulminant
hepatitis g
hepatitis h
hepatitis hbsag
hepatitis hepatic
hepatitis hepatic coma
hepatitis hepatitis
hepatitis hepatocellular
hepatitis herpes
hepatitis igm
hepatitis infectious
hepatitis infectious diseases
hepatitis infectious hepatitis
hepatitis infectious mononucleosis
hepatitis lupus erythematosus
hepatitis positive
hepatitis post
hepatitis prophylaxis
hepatitis toxic
hepatitis toxic hepatitis
hepatitis unspecified
hepatitis viral
hepatitis virus
hepatitis virus igm
hepato-lenticular
hepatobiliary
hepatobiliary disease
hepatobiliary disorders
hepatobiliary imaging
hepatobiliary scan
hepatoblastoma
hepatoblastomas
hepatocellular
hepatocellular adenoma
hepatocellular carcinoma
hepatocellular damage
hepatocellular damage liver
hepatocellular injury
hepatocellular-cholestatic
hepatocytes
hepatojugular
hepatol
hepatolith
hepatoma
hepatoma hepatoma
hepatomegaly
hepatomegaly pulmonary congestion
hepatopathy
hepatopt
hepatopulmonary syndrome
hepatorenal
hepatorenal failure
hepatorenal syndrome
hepatosis
hepatosplenic
hepatosplenomegaly
hepatosplenomegaly hepatosplenomegaly
hepatotomy
hepatotoxic effect
hepatotoxicity
hepax
hepeel
hepsera
heptothesan
heptovir
heptox
heracleum
heracleum sphondylium
herarthrosis
herb
herb extract
herb-fibe
herba
herbaceum
herbaceum-injeel
herbacox
herbal
herbal tea
herbalax
herbalife
herbalifeline
herbalis
herbamine
herbanat
herbaplex
herbaraphanus
herbasan
herbatol
herbaton
herbocarotene
herbogesic
herbolax
herbon
herbopyrine
herborex
herbs
herbtea
herbulk
herceptin
hered
hereditary
hereditary acquired
hereditary angioedema
hereditary ataxia
hereditary coproporphyria
hereditary corneal
hereditary corneal dystrophy
hereditary deafness
hereditary disease
hereditary disorder
hereditary disorders
hereditary disturbances
hereditary elliptocytosis
hereditary fructose intolerance
hereditary haemolytic anaemia
hereditary haemolytic anaemias
hereditary haemorrhagic telangiectasia
hereditary hearing
hereditary hemochromatosis
hereditary hemolytic anemia
hereditary hemolytic anemias
hereditary hemorrhagic telangiectasia
hereditary influence
hereditary metabolic
hereditary muscular dystrophy
hereditary neurological
hereditary neuropathic
hereditary optic atrophy
hereditary pancreatitis
hereditary progressive muscular
hereditary red cell
hereditary retinal
hereditary retinal dystrophy
hereditary sensory neuropathy
hereditary sideroblastic
hereditary sideroblastic anemia
hereditary spastic paraplegia
hereditary spherocytosis
hereditary spherocytosis paroxysmal
hereditary stomatocytosis
heremans-schmid
herisan
heriza
hermaphrodit
hermaphroditism
hermes
hermitism
hernia
hernia abdominal
hernia abdominal wall
hernia congenital
hernia diaphragmatic
hernia hernia
hernia hernias
hernia hiatus
hernia incarcerated
hernia incisional
hernia repair
hernia repairs
hernia strangulated
hernial
hernias
hernias abdominal
hernias abdominal wall
herniated disc
herniated disk
herniated nucleus pulposus
herniation
herniation spinal cord
herniorrhaphy
herniotomy
heroin
heroin addiction
herpangina
herpectic
herpes
herpes encephalitis
herpes esophagitis
herpes genitalis
herpes gestationis
herpes herpes
herpes hominis
herpes infection
herpes labialis
herpes simplex
herpes simplex antibody
herpes simplex blepharitis
herpes simplex dermatitis
herpes simplex dna
herpes simplex encephalitis
herpes simplex hepatitis
herpes simplex herpes
herpes simplex infection
herpes simplex keratitis
herpes simplex meningitis
herpes simplex skin
herpes simplex type
herpes simplex virus
herpes viral
herpes viral infections
herpes virus infection
herpes zoster
herpes zoster disseminated
herpes zoster herpes
herpes zoster infection
herpes zoster ophthalmicus
herpes zoster oticus
herpes zoster shingles
herpes zoster skin
herpes zoster virus
herpesvirus infection
herpetic
herpetic corneal
herpetic encephalitis
herpetic gingivostomatitis
herpetic infection
herpetic keratitis
herpetic stomatitis
herpetic ulceration
herpetic whitlow
herpetiform
herpetiform rash
herpezostin
herplex
herxheimer's
hesitancy
hesitancy poor
hesitation
hess test
heterochromia iridis
heterochromic cyclitis
heterogeneous disorder
heterograft skin
heteronymous
heterophoria
heterophyiasis
heteroplasia
heterosexual
heterosexuality
heterotaxia
heterotopia
heterotopic calcification
heterotopic pregnancy
heterotransplant
heterotropia
heterozygote
heterozygous familial hypercholesterolaemia
heterozygous familial hypercholesterolemia
heterozygous haemoglobin
heterozygous hemoglobin
hetrazan
hetre
heumannsche
hexabrix
hexachlorophene
hexadrol
hexalen
hexam
hexavitamins
hexifoam-skin
hexit
hexitols
hexobarbital
hexokinase deficiency
hextend
hexylresorcinol
heyde's
hf
hfa
hfe
hfs
hgsil
hh
hhr
hht
hi
hi-b
hi-ga
hi-potency
hiaa urine
hiatal
hiatal hernia
hiatal hernia repair
hiatus hernia
hiatus hernia diaphragmatic
hiatus hernia repair
hiatus herniorrhaphy
hib meningitis
hibidil
hibistat
hibitane
hibtiter
hiccough
hiccup
hiccup hiccup
hiccups
hida scan
hidradenitis
hidradenitis suppurativa
hidradenoma
hidrocystoma
hie
hie n
hiemale
hiemale-injeel
hieracifolia
hieracium
higgins
high altitude illness
high arched palate
high blood cholesterol
high calorie diet
high cardiac output
high cholesterol
high class
high density lipoprotein
high fat diet
high fetal head
high frequency
high frequency hyperthermia
high gastric bypass
high gastrointestinal
high grade
high grade lymphomas
high head
high income
high iop
high n
high numbers
high output
high output heart
high performance
high potency
high protein
high pulse rate
high rate
high resolution
high risk
high risk human
high risk pregnancies
high risk pregnancy
high risk subsequent
high temperature
high tone
high turnover
high weight
high y
high-dose
high-pitched
high-sensitivity
higher risk
highly allergic
highly educated
highly selective vagotomy
hilar
hilar enlargement
hilar lymphadenopathy
hilar mass
hilfiger
hill-sachs
hing
hioxyl
hip arthrodesis
hip arthroplasty
hip arthrosis
hip deformity
hip disarticulation
hip dislocation
hip dysplasia
hip fracture
hip joint
hip joint post
hip knee
hip operation
hip pain
hip pelvis
hip procedures
hip prosthesis
hip region
hip replacement
hip replacement femoral
hip subluxation
hip surgery
hip thigh
hip total
hippel's
hippel-lindau
hippo
hippocampal sclerosis
hippocastanum
hippuric acid
hippuricum
hippus
hips
hips knees
hirschsprung's
hirsuitism
hirsutism
hirsutism hirsutism
hirudiniasis
hirudinum
hismanal
hispana
hispidus
hissing
hist
histalon
histamine
histamine challenge test
histamine level
histamine level increased
histamine normal
histamine phosphate
histamine-like
histaminum
histantil
histatrol
histenol
histidine metabolism
histiocytic mast cells
histiocytoma
histiocytomas malignant
histiocytoses
histiocytosis
histiocytosis intestine
histiocytosis x
histological immunological
histology
histology low grade
histology normal
histolytica
histolytica infection
histone
histopathology
histoplasma
histoplasma capsulatum
histoplasma capsulatum endocarditis
histoplasma capsulatum infection
histoplasma capsulatum meningitis
histoplasma duboisii
histoplasma endocarditis
histoplasma infections
histoplasmosis
histoplasmosis histoplasma
histoplasmosis parasitic
histrelin
histrionic
hitch procedure
hiv-related
hiver
hives
hivid
hjl
hki
hl
hla
hlip
hlu
hm-lax
hma
hmg-coa
hms
hns
hoa
hoaccord
hoang-nan
hoarding
hoarse voice
hoarseness voice
hobon
hocm
hocm hypertrophic
hodgkin's
hodgkins-like
hoffmann's
hoigne's
holarrhena
hole retinal
holis
hollenhorst
hollow visceral
hollowed
holly
holmes-adie
holmgren's
holoprosencephaly
holosystolic murmur
holt-oram
holter monitoring
holter valve
homaccord
homarus gammarus
homatropine
homatropine hydrobromide
home treatment
homeless
homeo
homeo-form
homeo-s
homeocap
homeochiro
homeocoksinum
homeodel
homeodex
homeoknop
homeol
homeopathic
homeopathy
homeopknop
homeoplexe
homicidal
homicide
hominis infection
hominis pyelonephritis
hominis type ii
hommactif
hommes
homo
homocysteine
homocysteine metabolism
homocystinaemia
homocystine
homocystinemia
homocystinuria
homocystinuria inborn
homocystrex
homoeopathic
homoep
homograft skin
homologous
homologues n
homonymous
homonymous hemianopsia
homonymous visual field
homosexual
homosexual male
homosexuality
homosismin
homotransplant
homozygote
homozygous familial hypercholesterolaemia
homozygous familial hypercholesterolemia
homozygous haemoglobin
homozygous hemoglobin
hon
honey bee
honey bee venom
honey-lem
honey-lemon
honeysuckle
honvol
hookworm infection
hopkins
hopper
hops
hops-valerian
hordeolum
hordeolum lid
horizontal displacement
hormodausse
hormonal
hormonal imbalance
hormonal therapy
hormone
hormone analyses
hormone binding globulin
hormone binding index
hormone high
hormone imbalance
hormone increased
hormone level
hormone normal
hormone overproduction
hormone pituitary
hormone releasing hormone
hormone replacement therapy
hormone secreting
hormone secreting pituitary
hormone secretion antidiuretic
hormone stimulated gluconeogenesis
hormone stimulation test
hormone suppression
hormone therapy
hormone treatment
hormone-producing
hormone-refractory
hormone-related
hormone-secreting
hormones
hormones synthetic
horn cell disease
horn lateral
horn medial
hornbeam
horner's
hornet venom
horripilation
horse chestnut
horseshoe kidney
horseshoe tear
horsetail
horton's
hospice care
hospital
hospital acquired infection
hospital practice
hospitalisation
hospitalisations
hospitalization
hospitalization diagnosis
hospitalization-associated
hospitalizations
hosppract
host disease skin
hostility aggression
hostility agitation
hot cold
hot dry skin
hot flashes
hot flush
hot flushes
hot flushes transient
hot nodule
houblon
hour high
hourglass
hours days
hours onset symptoms
house dust allergy
house dust mite
house dust treatment
houx
howell-jolly
hp-pac
hpb
hpm
hpnp
hptp
hpv
hq
hrf
hrt
hrt-minerals
hs
hs-crp
hsa-free
hsiao
hsil
hsn
hsv
hsv infection
ht
hthm-plex
hthy
htlv
htlv-i
htlv-ii
htlv-iii
htyp
hua
huang
hudson stahli
hue
huerthle
huguier
huile
hum
humalog
human bite
human chorionic gonadotrophin
human chorionic gonadotropin
human free
human granulocytic
human herpes virus
human herpesvirus
human immunodeficiency
human papilloma virus
human papillomavirus hpv
human placental lactogen
human polyomavirus
human seminal plasma
humanalbin
humate-p
humatin
humatrope
humegon
humeral
humerus
humerus radius
humidifier
humilis
humira
humor anterior chamber
humoral immune defect
humoral rejection
humulin
humulin-u
humulus lupulus
hunchback
hunger pain
hunter's
huntington's
hura
hura crepitans
hurler's
hurler-scheie
hurricaine
hurthle cell
hus
huse
husk
husks
husteel
hustenelixir
hustentee
husti-bosan
hutchinson's
hutchison's
hv
hvp
hy
hy-fv
hy-vites
hyaline
hyaline membrane disease
hyalinising
hyalinizing
hyalitis
hyaloiditis
hyalosis
hyaluronic acid
hyaluronic acid decreased
hyaluronic acid increased
hyaluronic acid normal
hyaluronidase
hyate
hybrid
hycamtin
hycodan
hycomine
hycomine-s
hydantoin derivatives
hydantoin syndrome
hydatid
hydatid cyst
hydatid disease
hydatidiform mole
hydatidiform mole uterine
hydergine
hyderm
hydra
hydra-bronze
hydra-firm
hydra-move
hydra-protectrice
hydra-radiance
hydra-rejuvenating
hydracolor
hydraction
hydraemia
hydrafresh
hydralazine
hydralazine methyldopa
hydralift
hydramax
hydramnios
hydrance
hydrangea
hydrangeaplex
hydraphase
hydrarg
hydrarthrosis
hydrasense
hydrasilk
hydrastis
hydrastis-calendula
hydrat
hydratant
hydratante
hydrate
hydratee
hydrating
hydrating fluid
hydratininum
hydration
hydrea
hydremia
hydro
hydro-nutritif
hydro-satin
hydro-satinant
hydroablation
hydrobromide
hydrobromidum
hydrocarbon gas
hydrocarbon solvents
hydrocele
hydrocele canal
hydrocele scrotal
hydrocelectomy
hydrocephalic
hydrocephalus
hydrocephalus cerebral
hydrocephalus congenital
hydrocephalus hydrocephalic
hydrocephalus hydrocephalus
hydrocephalus spina bifida
hydrocephaly
hydrochloricum
hydrochloride
hydrochloride injection
hydrochloride intravenous infusion
hydrochloride solution
hydrochloride tablet
hydrochloride tablets
hydrochlorothiazide
hydrochlorothiazide-triamterene
hydrocholecystis
hydrocoele
hydrocortisone
hydrocortisone acetate
hydrocortisone cream
hydrocortisone decreased
hydrocortisone ointment
hydrocortisone sodium
hydrocortisone sodium succinate
hydrocotyle
hydrocyanic acid
hydrocyanicum
hydrocyanicum-injeel
hydrodistension
hydrodistention
hydrodiuril
hydrofirming
hydrofirming-lift
hydroflumethiazide
hydrofluoricum
hydrogen breath test
hydrogen peroxide
hydrogen peroxide solution
hydrogenisatum
hydrometra
hydrometrocolpos
hydromorph
hydromorphone
hydromyelia
hydronephrosis
hydronephrosis hydronephrosis
hydronephrosis renal
hydrophil
hydrophilic
hydrophobia
hydropneumothorax
hydropres
hydrops
hydrops fetalis
hydrops foetalis
hydrops gallbladder
hydrops inner ear
hydrosalpinx
hydrosone
hydrostatic forces
hydrotherapy
hydrothorax
hydrothorax hydropericardium
hydroureter
hydroval
hydrox
hydroxocobalamin
hydroxy
hydroxy vitamin
hydroxy-cal
hydroxyapatite
hydroxyapatite crystal
hydroxybutyrate dehydrogenase increased
hydroxychloroquine
hydroxycholecalciferol
hydroxycholecalciferol vitamin
hydroxycorticosteroid
hydroxycorticosteroids increased
hydroxycorticosteroids urine
hydroxyethyl starch
hydroxyindolacetic acid
hydroxylase deficiency
hydroxyline
hydroxyprogesterone
hydroxyprogesterone increased
hydroxyprolinaemia
hydroxyproline
hydroxyproline decreased
hydroxyproline increased
hydroxyproline urine
hydroxyprolinemia
hydroxyprolinuria
hydroxyquinoline derivatives
hydroxysteroid
hydroxyurea
hydroxyzine
hydroxyzine hydrochloride
hyemale
hygenic
hygenist
hygenix
hygeol
hygienic
hygienique
hygroma
hygroma colli
hygroton
hylagene
hylagesic
hylamine
hyland's
hylands
hylanex
hylaprin-tab
hylaquell
hylavir
hymen
hymenal
hymenectomy
hymenolepiasis
hymenolepsis
hymenolepsis nana
hymenoplasty
hymenoptera venom
hymenorrhaphy
hymenotomy
hyocyamus
hyoid bone
hyosciamus
hyoscine butylbromide
hyoscyamine
hyoscyaminum
hyoscyamo
hyoscyamus
hyoscyamus niger
hyoscyamus-injeel
hyp
hypaesthesia
hypalgesia
hypaque
hypaque sodium
hypaque-m
hyper ige
hyper igm
hyper ldl
hyperacidity
hyperactive
hyperactive bladder
hyperactive child
hyperactive labyrinth
hyperactivity
hyperactivity syndrome
hyperacuity
hyperacusia
hyperacusis
hyperacute
hyperadrenalcorticalism
hyperadrenalism
hyperadrenocorticalism
hyperadrenocorticism
hyperaemia
hyperaemia conjunctiva
hyperaemia iris
hyperaesthesia
hyperalbuminaemia
hyperalbuminemia
hyperaldosteronism
hyperaldosteronism adrenal
hyperaldosteronism aldosterone
hyperaldosteronism sodium
hyperalertness
hyperalgesia
hyperalimentation
hyperaluminaemia
hyperaluminemia
hyperammonaemia
hyperammonaemic
hyperammonemia
hyperammonemia hypoglycemia
hyperammonemic encephalopathy
hyperamylasaemia
hyperamylasemia
hyperandrogenism
hyperandrogenism endocrine
hyperasthesia
hyperbaric oxygen therapy
hyperbilirubinaemia
hyperbilirubinaemia newborn
hyperbilirubinemia
hyperbilirubinemia neonatal
hyperbilirubinemia newborn
hypercalcaemia
hypercalcaemia malignancy
hypercalcaemic
hypercalcaemic nephropathy
hypercalcem
hypercalcemia
hypercalcemia malignancy
hypercalcemic
hypercalcemic nephropathy
hypercalcinuria
hypercalciuria
hypercalciuria urinary
hypercapnia
hypercapnia acidosis
hypercapnia decreased
hypercapnia respiratory
hypercapnic
hypercapnic respiratory failure
hypercarbia acidosis
hypercarotinaemia
hypercarotinemia
hypercatabolism
hypercellular marrow
hypercementosis
hyperchloraemia
hyperchloraemic
hyperchloraemic acidosis
hyperchloraemic metabolic
hyperchlorem
hyperchloremia
hyperchloremic acidosis
hyperchlorhydria
hyperchloruria
hypercholesteraemia
hypercholesterem
hypercholesteremia
hypercholesterolaemia
hypercholesterolaemia aggravated
hypercholesterolemia
hypercholesterolemia hypertriglyceridemia
hypercholia
hyperchromasia
hyperchromic
hyperchromic anemia
hyperchylomicronaemia
hyperchylomicronemia
hypercoaguable
hypercoagulable states
hypercoagulation
hypercoagulative
hypercorticism
hypercorticoidism
hypercortisolism
hypercortisonism
hypercreatinaemia
hypercreatinemia
hypercreatininaemia
hypercreatininemia
hyperdynamic
hyperekplexia
hyperemesis
hyperemesis gravidarum
hyperemesis gravidarum n
hyperemia
hyperemia conjunctiva
hypereosinophilia
hypereosinophilic syndrome
hyperesthesia
hyperestrogenism
hyperexcitability
[truncated: 515,285 more chars]
